# Supplementary material for: T cell assays differentiate clinical and subclinical SARS-CoV-2 infections from cross-reactive antiviral responses
Source: Nat Commun. 2021 Apr 6;12:2055. doi: 10.1038/s41467-021-21856-3 (PMC8024333; doi:10.1038/s41467-021-21856-3)
Supplement: Supplementary file 4 — Source Data [file 41467_2021_21856_MOESM4_ESM.xlsx]

## Sheet: Fig 1
Fig 1a				Fig 1b							Fig 1c															Fig 1d
	Anti-spike IgG ELISA (units)				Spike	Structural & Accessory	Predicted	CEF Control				Days from symptoms	P1	P2	P3	P4	P5	P6	P7	P8	P9	P10	P11	P12			Days from symptoms	E	M	NP	ORF3	ORF6	ORF7	ORF8
1. Asymptomatic	13			1. Asymptomatic	0	0	0	2000				3	0	0	0	0	0	0	0	0	0	0	0	0			3	0	0	0	0	0	0	0
1. Asymptomatic	661.319			1. Asymptomatic	0	0	55	10				12	0	0	0	143	0	0	40	93	60	0	0	0			10	0	218	755	55	110	190	75
1. Asymptomatic	1011.38			1. Asymptomatic	0	50	N/A	0				17	0	0	0	0	0	0	0	0	0	0	0	0			15	0	0	135	0	0	0	0
1. Asymptomatic	574.244			1. Asymptomatic	0	158	N/A	30				18	35	102.5	50	30	65	32.5	70	67.5	37.5	35	0	0			16	0	0	65	0	0	0	0
1. Asymptomatic	1903.15			1. Asymptomatic	0	113	N/A	2000				19	0	0	0	0	0	0	0	100	0	0	0	0			17	0	0	0	0	0	0	0
1. Asymptomatic	286.745			1. Asymptomatic	0	0	N/A	2000				21	0	0	0	0	0	0	0	0	0	0	0	0			18	0	75	333	0	0	0	0
1. Asymptomatic	693.564			1. Asymptomatic	339	404	N/A	0				22	0	0	78	208	45	0	0	0	0	0	0	0			18	0	533	120	0	0	0	0
1. Asymptomatic	319.053			1. Asymptomatic	0	203	N/A	0				23	0	0	50	48	83	0	0	45	0	63	0	0			19	0	163	63	0	0	0	0
1. Asymptomatic	346.012			1. Asymptomatic	321	405	N/A	613				24	0	0	0	0	0	0	0	0	0	0	0	0			19	0	335	295	0	0	0	0
1. Asymptomatic	2532.49			1. Asymptomatic	0	0	N/A	80				25	0	0	0	0	0	0	0	0	0	0	0	0			23	0	483	308	425	0	0	0
1. Asymptomatic	1338.08			1. Asymptomatic	0	203	N/A	1240				25	0	48	250	240	415	0	0	123	0	0	0	0			23	0	500	558	58	53	50	0
1. Asymptomatic	177.489			1. Asymptomatic	0	0	N/A	60				26	0	313	0	0	0	0	0	188	0	0	0	0			24	0	73	320	810	0	0	0
1. Asymptomatic	602.257			1. Asymptomatic	0	43	N/A	115				27	0	0	0	0	0	0	0	0	0	0	0	0			25	0	0	0	0	0	0	0
1. Asymptomatic	594.304			1. Asymptomatic	0	0	N/A	2000				27	0	65	0	0	0	0	0	0	0	0	0	0			25	0	50	108	0	0	0	0
1. Asymptomatic	905.299			1. Asymptomatic	0	148	N/A	0				27	0	0	0	0	0	0	0	0	0	0	0	0			26	0	698	713	233	0	0	0
1. Asymptomatic	1			1. Asymptomatic	0	0	N/A	80				27	243	210	0	145	0	73	78	353	155	0	143	338			27	0	0	0	0	0	0	0
1. Asymptomatic	304.387			1. Asymptomatic	0	85	N/A	453				28	0	0	0	0	0	0	0	0	0	0	0	0			27	125	215	95	0	0	0	73
1. Asymptomatic	604.552			1. Asymptomatic	68	0	N/A	95				28	0	0	0	0	0	0	0	0	0	0	0	0			27	0	568	435	0	0	0	0
1. Asymptomatic	1129.62			1. Asymptomatic	233	50	N/A	250				28	0	0	0	0	0	0	0	0	0	0	0	0			28	0	0	0	0	0	0	0
1. Asymptomatic	5020.3			1. Asymptomatic	0	0	N/A	1318				28	0	0	0	0	0	0	0	73	0	0	0	0			28	0	0	48	50	0	0	0
1. Asymptomatic	1569.88			1. Asymptomatic	0	0	N/A	2000				28	35	102.5	50	30	65	32.5	70	67.5	37.5	35	0	0			28	0	0	0	0	0	0	0
1. Asymptomatic	87.549			1. Asymptomatic	0	50	N/A	465				28	0	0	0	0	0	0	0	100	0	0	0	0			28	0	50	100	0	0	0	0
1. Asymptomatic	344.382			1. Asymptomatic	N/A	0	N/A	1283				28	0	0	0	0	0	0	0	110	0	0	40	0			28	0	60	95	58	0	0	0
1. Asymptomatic	488.727			2. Mild	0	0	N/A	240				28	0	50	0	0	0	0	45	58	0	0	0	0			28	0	83	253	0	0	0	0
2. Mild	1			2. Mild	376	N/A	N/A	0				28	0	0	0	0	0	0	0	0	0	0	0	0			28	0	98	80	0	0	0	0
2. Mild	6898.63			2. Mild	N/A	50	N/A	203				28	0	0	0	43	0	0	363	75	0	0	0	0			28	0	108	285	0	0	0	0
2. Mild	436.757			2. Mild	N/A	665	203	1538				29	0	0	0	0	0	0	0	0	0	0	0	0			28	0	125	230	0	0	0	0
2. Mild	608.298			2. Mild	203	N/A	N/A	1538				29	0	93	0	85	0	0	0	83	0	0	0	0			29	0	0	0	0	0	0	0
2. Mild	376.111			2. Mild	65	335	338	73				30	0	0	0	0	45	0	60	0	0	70	0	0			29	0	0	0	0	0	0	0
2. Mild	966.286			2. Mild	65	315	388	65				31	0	0	0	0	0	0	0	0	0	0	0	0			31	0	0	0	0	0	0	0
2. Mild	96.243			2. Mild	175	N/A	N/A	785				31	0	45	0	0	0	0	0	0	0	0	0	0			31	0	0	0	0	0	0	0
2. Mild	3310.17			2. Mild	N/A	93	N/A	110				31	0	65	0	0	0	0	0	0	0	0	0	0			31	0	45	100	0	0	0	0
2. Mild	242			2. Mild	N/A	145	426	N/A				31	0	0	0	0	0	0	0	163	58	0	0	0			31	0	53	78	0	0	0	0
2. Mild	308.584			2. Mild	335	N/A	N/A	8				31	0	0	50	48	83	0	0	45	0	63	0	0			31	0	63	253	0	0	0	0
2. Mild	425.103			2. Mild	N/A	50	N/A	363				31	0	228	0	0	0	0	0	148	0	0	0	0			32	0	145	48	0	0	0	0
2. Mild	400.194			2. Mild	171	158	918	28				32	0	0	0	0	0	0	0	0	0	0	0	0			33	0	40	160	0	0	0	0
2. Mild	846.951			2. Mild	0	0	83	773				32	0	53	0	0	0	0	0	0	0	0	0	0			35	0	195	78	63	0	0	0
2. Mild	1530.31			2. Mild	0	63	N/A	18				33	0	0	0	0	0	0	0	45	0	0	0	0			37	0	0	0	0	0	0	0
2. Mild	2627.55			2. Mild	N/A	273	N/A	63				34	0	0	0	0	0	0	45	0	0	0	0	0			44	0	0	0	0	0	0	0
2. Mild	563.507			2. Mild	N/A	150	N/A	258				35	0	65	0	0	0	0	0	0	0	0	0	0			46	0	0	128	0	0	0	0
2. Mild	489.618			2. Mild	N/A	0	N/A	738				37	0	0	0	0	0	0	0	0	0	0	0	0			46	0	108	40	0	0	0	0
2. Mild	408.467			2. Mild	0	98	536	785				46	0	0	0	0	0	0	0	0	0	0	0	0			50	0	0	0	0	0	0	0
2. Mild	1006.58			2. Mild	N/A	0	N/A	20				50	0	0	0	0	0	0	0	0	0	0	0	0			50	0	63	78	0	0	0	0
2. Mild	379.438			2. Mild	N/A	0	0	93				53	0	0	0	0	0	0	0	0	0	0	0	0			50	0	250	415	0	0	0	0
2. Mild	257.423			2. Mild	1735	N/A	N/A	93				53	0	48	250	240	415	0	0	123	0	0	0	0			53	0	0	78	0	0	0	0
2. Mild	1378.54			2. Mild	234	N/A	N/A	883				54	0	0	0	0	0	0	0	0	0	0	0	0			53	0	0	0	0	0	0	0
2. Mild	722.902			2. Mild	53	N/A	N/A	0				54	0	40	0	50	43	95	0	0	0	0	0	0			53	0	0	108	0	0	0	0
2. Mild	804.523			2. Mild	N/A	126	N/A	90				56	0	0	0	0	0	0	0	163	58	0	0	0			54	0	63	0	0	0	0	0
2. Mild	5376.04			2. Mild	88	385	410	198				56	0	0	0	0	0	0	0	0	0	58	0	0			54	0	278	245	0	0	0	0
2. Mild	2498.57			2. Mild	N/A	1218	375	1193				56	0	0	0	0	45	0	43	0	0	0	0	0			55	0	0	58	93	0	0	0
2. Mild	58.602			2. Mild	40	N/A	N/A	1193				59	0	0	0	0	0	0	0	0	0	0	0	0			55	0	0	0	0	0	0	0
2. Mild	475.241			2. Mild	330	N/A	N/A	1070				60	0	0	0	0	0	0	0	0	0	0	0	0			56	0	0	60	0	0	0	0
2. Mild	97.276			2. Mild	N/A	145	N/A	445				64	0	0	0	0	0	0	0	0	0	0	0	0			56	0	0	0	0	0	0	0
2. Mild	341.795			2. Mild	0	N/A	N/A	910				69	-10	0	0	0	0	0	0	0	0	0	0	0			56	0	0	0	0	0	0	0
2. Mild	2298.38			2. Mild	0	78	60	75																			56	0	0	0	0	0	0	0
2. Mild	456.002			2. Mild	0	N/A	N/A	78																			56	0	0	0	0	0	0	0
2. Mild	1255.2			2. Mild	N/A	0	N/A	743																			56	0	73	260	53	0	0	0
2. Mild	725.482			2. Mild	0	178	1428	205																			57	0	0	0	0	0	0	0
2. Mild	252.103			2. Mild	0	0	N/A	333																			57	0	48	0	0	0	0	0
2. Mild	85.227			2. Mild	228	523	N/A	1023																			58	0	0	198	0	0	0	0
2. Mild	1020.88			2. Mild	45	N/A	N/A	160																			58	0	85	88	60	0	0	40
2. Mild	1822.75			2. Mild	N/A	0	N/A	393																			59	0	0	98	0	0	0	0
2. Mild	342.507			2. Mild	220		N/A																				60	0	0	145	0	0	0	0
2. Mild	1100.31			2. Mild	N/A	0	N/A	1445																			60	0	0	0	0	0	0	0
2. Mild	5652.28			2. Mild	0	N/A	N/A	73																			61	0	63	78	0	0	0	0
2. Mild	219.564			2. Mild	501	1643	N/A	483																			61	0	93	0	0	0	0	0
2. Mild	933.063			2. Mild	N/A	0	N/A	785																			62	0	0	50	0	0	0	0
2. Mild	123.206			2. Mild	N/A	0	N/A	110																			62	0	43	43	40	0	0	0
2. Mild	359.86			2. Mild	261	N/A	N/A	N/A																			63	0	0	0	0	0	0	0
2. Mild	1266.14			2. Mild	N/A	108	N/A	8																			64	0	0	0	0	0	0	0
2. Mild	638.106			2. Mild	0	128	N/A	363																			68	0	80	0	0	0	0	0
2. Mild	27			2. Mild	45	130	N/A	50																			69	0	0	75	0	0	0	0
2. Mild	210.86			2. Mild	58	0	360	773																			84	0	0	0	0	0	0	0
2. Mild	66.839			2. Mild	N/A	0	N/A	18
2. Mild	551.238			2. Mild	525	408	970	63
2. Mild	36.014			2. Mild	481	213	N/A	258
2. Mild	569.379			2. Mild	0	0	0	738
2. Mild	551.062			2. Mild	73	150	323	600
2. Mild	102.651			2. Mild	0	508	678	20
2. Mild	699.644			2. Mild	0	0	0
2. Mild	1254.91			2. Mild	N/A	1403	1873	135
2. Mild	125.085			2. Mild	N/A	0	N/A	883
2. Mild	3820.12			2. Mild	N/A	1138	820	0
2. Mild	4796.7			2. Mild	150	393	N/A	90
2. Mild	1688.25			2. Mild	153	335	N/A	198
2. Mild	67.974			2. Mild	45	200	N/A
2. Mild	39.431			2. Mild	N/A	1203	948	110
2. Mild	1			2. Mild	N/A	140	N/A	1070
2. Mild	121.093			2. Mild	N/A	148	N/A	445
2. Mild	1289.37			2. Mild	0	193	1080	910
2. Mild	372.478			2. Mild	100	340	213	75
2. Mild	1			2. Mild	N/A	1215	N/A	78
2. Mild	825.268			2. Mild	N/A	0	N/A	743
2. Mild	131.672			2. Mild	0	98	298	205
2. Mild	515.04			2. Mild	N/A	0	N/A	333
2. Mild	1148.89			2. Mild	N/A	355	N/A	1023
2. Mild	1091.07			2. Mild	0	0	N/A	160
2. Mild	1951.22			2. Mild	0	75	N/A
2. Mild	1267.67			2. Mild	0	0	N/A	1310
2. Mild	48.85			2. Mild	N/A	0	N/A
2. Mild	1			2. Mild	N/A	653	N/A	1030
2. Mild	280.815			2. Mild	N/A	0	N/A	8
2. Mild	1			2. Mild	N/A	0	N/A	23
2. Mild	3258.72			2. Mild	N/A	80	N/A
2. Mild	736.736			2. Mild	N/A	135	N/A	1458
2. Mild	388.701			2. Mild	N/A	0	N/A	0
3. Inpatent Severe	2403.59			2. Mild	N/A	65	N/A	68
3. Inpatent Severe	681.865			2. Mild	N/A	0	N/A	10
3. Inpatent Severe	3168.76			2. Mild	N/A	140	N/A	140
3. Inpatent Severe	3			2. Mild	N/A	0	N/A	2000
3. Inpatent Severe	1			2. Mild	N/A	675	N/A	540
3. Inpatient Critical	12796.4			3. Inpatent Severe	0	150	N/A	740
3. Inpatient Critical	20475.5			3. Inpatent Severe	1791	958	N/A	75
4. Control	3			3. Inpatent Severe	0	223	N/A	313
4. Control	1			3. Inpatent Severe	0	113	130	270
4. Control	5			3. Inpatent Severe	N/A	0	0	20
4. Control	1			3. Inpatient Critical	193	723	N/A	N/A
4. Control	4			3. Inpatient Critical	628	963	1780	23
4. Control	3			4. Control	0	0	N/A	758
4. Control	3			4. Control	0	0	N/A	1560
4. Control	6			4. Control	0	0	N/A	1375
4. Control	3			4. Control	N/A	0	N/A	610
4. Control	1			4. Control	0	0	0	53
4. Control	4			4. Control	N/A	N/A	N/A	78
4. Control	8			4. Control	0	0	N/A	918
4. Control	4			4. Control	0	108	N/A	868
4. Control	2			4. Control	0	0	N/A	918
4. Control	4			4. Control	0	0	N/A	578
4. Control	1			4. Control	0	0	N/A	55
4. Control	1			4. Control	0	0	N/A	963
4. Control	1			4. Control	0	0	N/A	53
4. Control	2			4. Control	0	0	N/A	700
4. Control	2			4. Control	0	0	N/A	23
4. Control	3			4. Control	0	0	N/A	43
4. Control	3			4. Control	0	0	85	5
5. Negative Inpatient	1			4. Control	0	0	0	208
5. Negative Inpatient	1			4. Control	0	0	0	178
5. Negative Inpatient	1			4. Control	0	0	N/A	215
5. Negative Inpatient	7			4. Control	0	0	N/A	53
5. Negative Inpatient	2			4. Control	0	0	N/A	475
5. Negative Inpatient	2			4. Control	0	0	N/A	1253
5. Negative Inpatient	1			4. Control	0	0	N/A	75
5. Negative Inpatient	1			5. Negative Inpatient	0	N/A	N/A
5. Negative Inpatient	1			5. Negative Inpatient	0	0	0	23
6. Pre-Pandemic Controls	1			5. Negative Inpatient	0	N/A	N/A	20
6. Pre-Pandemic Controls	4			5. Negative Inpatient	0	0	0	10
6. Pre-Pandemic Controls	1			5. Negative Inpatient	0	0	0	393
6. Pre-Pandemic Controls	2			5. Negative Inpatient	0	N/A	N/A	25
6. Pre-Pandemic Controls	1			5. Negative Inpatient	N/A	0	N/A	0
6. Pre-Pandemic Controls	1			5. Negative Inpatient	N/A	0	0	60
6. Pre-Pandemic Controls	2			5. Negative Inpatient	0	0	0	443
6. Pre-Pandemic Controls	1
6. Pre-Pandemic Controls	1
6. Pre-Pandemic Controls	10
6. Pre-Pandemic Controls	1

## Sheet: Fig 2
Fig 2a				Fig 2b and 2c
	IgG spike	Elispot spike			M	NP	Total structural & accessory
	13	0			43	0	43
	661.319	0			0	50	50
	574.244	0			0	50	50
	1903.15	0			0	0	58
	286.745	0			63	0	63
	693.564	0			0	0	65
	319.053	339			0	0	68
	346.012	0			0	75	75
	2532.49	321			0	78	78
	1338.08	0			0	85	85
	177.489	0			0	48	98
	602.257	0			0	98	98
	594.304	0			40	73	113
	905.299	0			48	0	113
	471.54	0			0	128	128
	304.387	0			58	90	148
	604.552	0			0	78	151
	1129.62	68			58	55	158
	5020.3	233			53	78	176
	1569.88	0			98	80	178
	87.549	0			145	48	193
	344.382	0			75	73	203
	3	0			63	140	203
	1	0			0	0	221
	5	0			50	100	223
	1	0			160	63	223
	3	0			40	160	245
	3	0			50	0	283
	6	0			163	63	326
	3	0			163	63	326
	1	0			63	253	381
	4	0			195	78	401
	8	0			73	260	474
	4	0			83	253	489
	2	0			215	95	508
	4	0			108	285	543
	1	0			250	415	665
	1	0			60	95	694
	1	0			255	150	726
	2	0			103	258	743
	2	0			278	245	751
	3	0			478	75	916
	3	0			75	333	933
	2403.59	0			75	333	933
	681.865	1791			50	108	1234
	3168.76	0			50	108	1234
	3	0			500	558	1508
	12796.4	193			590	110	1592
	20475.5	628			698	713	2145
	1	0			513	445	2749
	6898.63	376
	468.899	0
	608.298	203
	376.111	65
	966.286	65
	96.243	175
	308.584	335
	86.145	1076
	400.194	171
	846.951	0
	1530.31	0
	408.467	0
	731.811	0
	379.438	1735
	257.423	234
	1378.54	53
	804.523	88
	4260.19	288
	5376.04	40
	2498.57	330
	475.241	0
	97.276	0
	142.057	0
	341.795	0
	456.002	0
	1255.2	0
	725.482	228
	252.103	45
	105.468	0
	85.227	220
	1020.88	0
	1822.75	501
	1100.31	261
	219.564	0
	933.063	45
	123.206	58
	2742.35	103
	1266.14	525
	638.106	481
	27	0
	210.86	73
	66.839	0
	551.238	0
	102.651	150
	699.644	153
	1254.91	45
	1688.25	0
	67.974	100
	731.948	108
	121.093	0
	1	0
	825.268	0
	131.672	0
	1	0
	1	0
	1	0
	7	0
	2	0
	2	0
	1	0

## Sheet: Fig 3
Fig 3A & 3B																						Fig 3C & 3D																		Fig 3E
		CD4									CD8												CD4								CD8
		DMSO	S1	S2	M	NP	ORF3	ORF6	ORF7	ORF8	DMSO	S1	S2	M	NP	ORF3	ORF6	ORF7	ORF8				S1	S2	M	NP	ORF3	ORF6	ORF7	ORF8	S1	S2	M	NP	ORF3	ORF6	ORF7	ORF8			M	N	ORF 3	ORF 6	ORF 7	ORF 8
	Asymptomatic	0.063 %	2.25 %	2.34 %	0.25 %	0.54 %	0.13 %	0.067 %	0.057 %	0.100 %	0.025 %	3.86 %	1.02 %	0.36 %	0.43 %	0.14 %	0.061 %	0.047 %	0.028 %			Asymptomatic	0.02187	0.02277	0.00187	0.00477	0.00067	4e-05	-6e-05	0.00037	0.03835	0.00995	0.00335	0.00405	0.00115	0.00036	0.00022	3e-05		Asymptomatic	11	0	6	0	0	0
		0.80 %	1.29 %	1.32 %	1.46 %	1.12 %	1.08 %	1.09 %	0.97 %	1.41 %	1.21 %	2.21 %	16.3 %	1.78 %	1.66 %	0.96 %	0.95 %	0.86 %	1.28 %				0.0049	0.0052	0.0066	0.0032	0.0028	0.0029	0.0017	0.0061	0.01	0.1509	0.0057	0.0045	-0.0025	-0.0026	-0.0035	0.0007			9.7	2	0	0	0	0
		0.13 %			0.076 %	0.12 %	0 %	0.029 %	0.061 %		0 %			0.41 %	0.37 %	0.31 %	0 %	0.29 %							-0.00054	-0.0001	-0.0013	-0.00101	-0.00069				0.0041	0.0037	0.0031	0	0.0029				30	28	29	0	14	0
		0.13 %			4.01 %	6.96 %	7.88 %	0.12 %	0.24 %		0.20 %			0.22 %	1.21 %	0.56 %	0.25 %	0.36 %							0.0388	0.0683	0.0775	-0.0001	0.0011				0.0002	0.0101	0.0036	0.0005	0.0016				3	6	0	0	0	0
		0.36 %			0.57 %	1.17 %	0.45 %	0.24 %	0.29 %		0.30 %			0.42 %	0.12 %	0.093 %	0.22 %	0.13 %							0.0021	0.0081	0.0009	-0.0012	-0.0007				0.0012	-0.0018	-0.00207	-0.0008	-0.0017				21	13	12	0	0	10
		0.16 %			0.46 %	0.13 %	0.21 %	0.21 %	0.23 %	0.18 %	0.24 %			0.070 %	0.15 %	0.21 %	0.14 %	0.11 %	0.16 %						0.003	-0.0003	0.0005	0.0005	0.0007	0.0002			-0.0017	-0.0009	-0.0003	-0.001	-0.0013	-0.0008			17	0	0	0	0	0
		0.13 %			9.83 %	6.03 %	11.9 %	0.0027	0.79 %		0.29 %			8.08 %	0.29 %	0.94 %	0.24 %	0.39 %							0.097	0.059	0.1177	0.0014	0.0066				0.0779	0	0.0065	-0.0005	0.001				17	0	11	9	14	13
		0.30 %			0.36 %	0.38 %	0.29 %	0.25 %	0.52 %		0.16 %			0.28 %	0.076 %	0.34 %	0.12 %	0.35 %							0.0006	0.0008	-0.0001	-0.0005	0.0022				0.0012	-0.00084	0.0018	-0.0004	0.0019				22	15	0	7	0	0
		0.25 %			6.10 %	12.8 %	8.66 %	0.73 %	0.25 %	3.75 %	0.48 %			0.56 %	1.23 %	1.06 %	0.089 %	0.23 %	0.40 %						0.0585	0.1255	0.0841	0.0048	0	0.035			0.0008	0.0075	0.0058	-0.00391	-0.0025	-0.0008		Mild	9	5	0	4	0	0
		0.13 %			1.18 %	23.6 %	0.30 %	0.38 %	0.80 %	0.21 %	0.29 %			0.57 %	1.25 %	0.25 %	0.21 %	0.48 %	0.26 %						0.0105	0.2347	0.0017	0.0025	0.0067	0.0008			0.0028	0.0096	-0.0004	-0.0008	0.0019	-0.0003			9	0	0	0	0	0
		0.23 %			7.72 %	11.1 %	0.96 %	0.15 %	0.47 %	2.37 %	0.55 %			0.69 %	1.05 %	0.27 %	0.20 %	0.70 %	0.34 %						0.0749	0.1087	0.0073	-0.0008	0.0024	0.0214			0.0014	0.005	-0.0028	-0.0035	0.0015	-0.0021			9	11	2	0	0	0
		0.54 %			24.3 %	11.7 %	15.7 %	0.40 %	1.19 %	0.34 %	0.41 %			1.34 %	0.92 %	1.48 %	0.59 %	0.50 %	0.37 %						0.2376	0.1116	0.1516	-0.0014	0.0065	-0.002			0.0093	0.0051	0.0107	0.0018	0.0009	-0.0004			0	22	0	0	0	0
		0.034 %			0.034 %	0.18 %	0.23 %	0.027 %	0.039 %	0.036 %	0.062 %			0.091 %	0.18 %	0.18 %	0.035 %	0.039 %	0.034 %						0	0.00146	0.00196	-7e-05	5e-05	2e-05			0.00029	0.00118	0.00118	-0.00027	-0.00023	-0.00028			17	18	0	0	0	0
		0.11 %			0.035 %	0.10 %	0.86 %	0.026 %	0.019 %	0.044 %	0.11 %			0.024 %	0.071 %	0.25 %	0.034 %	0.015 %	0.029 %						-0.00075	-0.0001	0.0075	-0.00084	-0.00091	-0.00066			-0.00086	-0.00039	0.0014	-0.00076	-0.00095	-0.00081			0	4	0	0	0	0
		0.20 %			10.4 %	1.28 %	0.60 %	0.84 %	0.65 %	16.3 %	0.056 %			3.33 %	2.61 %	0.26 %	0.69 %	0.33 %	3.28 %						0.102	0.0108	0.004	0.0064	0.0045	0.161			0.03274	0.02554	0.00204	0.00634	0.00274	0.03224			10	18	4	1	0	0
		0.54 %			6.66 %	17.3 %	4.46 %	1.55 %	0.51 %		0.12 %			2.30 %	11.2 %	1.06 %	0.14 %	0.065 %							0.0612	0.1676	0.0392	0.0101	-0.0003				0.0218	0.1108	0.0094	0.0002	-0.00055				23	6	4	0	0	0
		0.076 %			1.29 %	0.58 %	0.28 %	0 %	0.20 %	0.17 %	0.35 %			0.39 %	0.60 %	0 %	0 %	0.32 %	0.16 %						0.01214	0.00504	0.00204	-0.00076	0.00124	0.00094			0.0004	0.0025	-0.0035	-0.0035	-0.0003	-0.0019			6	3	10	8	0	0
		1.00 %			4.82 %	1.82 %	1.63 %	1.25 %	1.29 %	1.43 %	0.86 %			5.47 %	1.86 %	1.23 %	0.86 %	0.81 %	1.41 %						0.0382	0.0082	0.0063	0.0025	0.0029	0.0043			0.0461	0.01	0.0037	0	-0.0005	0.0055			27	16	0	0	4	8
		0.25 %			4.60 %	3.66 %	0.36 %	1.09 %	0.35 %	0.99 %	0.15 %			1.78 %	4.94 %	0.56 %	0.75 %	0.51 %	0.53 %						0.0435	0.0341	0.0011	0.0084	0.001	0.0074			0.0163	0.0479	0.0041	0.006	0.0036	0.0038			8	6	0	0	0	0
		0.59 %			2.55 %	3.02 %	2.40 %	0.60 %	2.46 %		1.24 %			12.7 %	3.27 %	8.48 %	0.63 %	9.26 %							0.0196	0.0243	0.0181	0.0001	0.0187				0.1146	0.0203	0.0724	-0.0061	0.0802				30	12	8	6.4	7	7
		8.78 %			60.0 %	15.6 %	10.7 %	12.7 %	14.4 %		1.05 %			4.09 %	1.75 %	2.80 %	1.08 %	1.21 %							0.5122	0.0682	0.0192	0.0392	0.0562				0.0304	0.007	0.0175	0.0003	0.0016				12	24	0	7	7	0
		2.55 %			6.02 %	5.93 %	2.32 %	2.04 %	3.57 %		1.16 %			5.15 %	5.01 %	3.68 %	2.15 %	3.74 %							0.0347	0.0338	-0.0023	-0.0051	0.0102				0.0399	0.0385	0.0252	0.0099	0.0258				8	11	0	0	0	3.3
		0.21 %			1.64 %	0.71 %	0.16 %	0.16 %	0.21 %	0.15 %	0.57 %			3.52 %	3.76 %	0.33 %	0.26 %	0.31 %	0.34 %						0.0143	0.005	-0.0005	-0.0005	0	-0.0006			0.0295	0.0319	-0.0024	-0.0031	-0.0026				6	7	0	0	0	0
	Mild	0.84 %	7.11 %	8.83 %	8.34 %	2.64 %	2.91 %	1.76 %	1.17 %	1.32 %	0.69 %	2.70 %	1.88 %	4.44 %	13.0 %	2.51 %	0.66 %	0.75 %	1.12 %			Mild	0.0627	0.0799	0.075	0.018	0.0207	0.0092	0.0033	0.0048	0.0201	0.0119	0.0375	0.1231	0.0182	-0.0003	0.0006	0.0043
		0.72 %	33.1 %	40.4 %	8.15 %	26.9 %	5.03 %	0.51 %	1.26 %	2.17 %	0.43 %	3.99 %	16.3 %	13.1 %	1.88 %	2.34 %	0.31 %	0.61 %	0.74 %				0.3238	0.3968	0.0743	0.2618	0.0431	-0.0021	0.0054	0.0145	0.0356	0.1587	0.1267	0.0145	0.0191	-0.0012	0.0018	0.0031
		0.15 %	13.7 %	17.5 %	2.97 %	1.27 %	0.11 %	0.55 %	0.48 %	0.50 %	0.28 %	3.93 %	10.1 %	0.94 %	0.92 %	0.28 %	0.24 %	0.30 %	0.27 %				0.1355	0.1735	0.0282	0.0112	-0.0004	0.004	0.0033	0.0035	0.0365	0.0982	0.0066	0.0064	0	-0.0004	0.0002	-0.0001
		0.10 %	11.2 %	3.41 %	3.96 %	3.15 %	0.24 %	0.12 %	0.16 %	0.12 %	0.27 %	4.49 %	1.72 %	1.32 %	1.75 %	0.37 %	0.23 %	0.39 %	0.46 %				0.111	0.0331	0.0386	0.0305	0.0014	0.0002	0.0006	0.0002	0.0422	0.0145	0.0105	0.0148	0.001	-0.0004	0.0012	0.0019
		1.32 %	14.9 %	25.2 %	6.59 %	4.59 %	4.31 %	1.62 %	2.40 %	4.37 %	0.92 %	5.01 %	2.79 %	1.53 %	2.05 %	3.69 %	1.02 %	0.97 %	1.36 %				0.1358	0.2388	0.0527	0.0327	0.0299	0.003	0.0108	0.0305	0.0409	0.0187	0.0061	0.0113	0.0277	0.001	0.0005	0.0044
		0.0017	0.01	0.0282							0.0005	0.0038	0.0094										0.0083	0.0265							0.0033	0.0089
		0.0014	0.034	0.0462							0.0073	0.0212	0.0498										0.0326	0.0448							0.0139	0.0425
		0.39 %	6.21 %	2.00 %	1.79 %	0.74 %	0.42 %	0.83 %	0.53 %	0.37 %	0.37 %	1.59 %	0.78 %	1.24 %	0.65 %	0.55 %	0.74 %	0.88 %	0.45 %				0.0582	0.0161	0.014	0.0035	0.0003	0.0044	0.0014	-0.0002	0.0122	0.0041	0.0087	0.0028	0.0018	0.0037	0.0051	0.0008
		0.18 %	2.65 %	0.61 %	0.45 %	0.41 %	0.31 %	0.12 %	0.36 %	0.51 %	0.19 %	1.13 %	1.39 %	0.61 %	0.46 %	0.080 %	0.29 %	0.22 %	0.52 %				0.0247	0.0043	0.0027	0.0023	0.0013	-0.0006	0.0018	0.0033	0.0094	0.012	0.0042	0.0027	-0.0011	0.001	0.0003	0.0033
		0.081 %	0.41 %	0.37 %	0.49 %	0 %	0.068 %	0 %	0.028 %	0 %	0.023 %	0.13 %	0.15 %	0.38 %	0.68 %	0.051 %	0 %	0.050 %	0 %				0.00329	0.00289	0.00409	-0.00081	-0.00013	-0.00081	-0.00053	-0.00081	0.00107	0.00127	0.00357	0.00657	0.00028	-0.00023	0.00027	-0.00023
		0.24 %	14.3 %	13.9 %	2.63 %	3.19 %	0.58 %	0.52 %	0.76 %	0.35 %	0.72 %	16.5 %	6.04 %	1.74 %	0.97 %	0.60 %	0.61 %	0.86 %	0.55 %				0.1406	0.1366	0.0239	0.0295	0.0034	0.0028	0.0052	0.0011	0.1578	0.0532	0.0102	0.0025	-0.0012	-0.0011	0.0014	-0.0017
		1.05 %	5.26 %	6.03 %	5.91 %	4.42 %	1.40 %	4.41 %	3.66 %	2.47 %	1.39 %	3.27 %	8.92 %	3.02 %	2.85 %	1.69 %	2.78 %	1.60 %	1.50 %				0.0421	0.0498	0.0486	0.0337	0.0035	0.0336	0.0261	0.0142	0.0188	0.0753	0.0163	0.0146	0.003	0.0139	0.0021	0.0011
		0.23 %	13.3 %	20.0 %	3.98 %	3.24 %	0.73 %	0.22 %	0.52 %	0.77 %	0.50 %	3.22 %	2.41 %	2.26 %	1.70 %	2.02 %	0.41 %	0.62 %	0.77 %				0.1307	0.1977	0.0375	0.0301	0.005	-0.0001	0.0029	0.0054	0.0272	0.0191	0.0176	0.012	0.0152	-0.0009	0.0012	0.0027
		0.83 %	11.1 %	30.3 %	35.5 %	5.99 %	2.93 %	1.39 %	2.30 %	5.50 %	0.45 %	2.77 %	8.73 %	5.59 %	16.0 %	0.41 %	0.70 %	0.62 %	4.44 %				0.1027	0.2947	0.3467	0.0516	0.021	0.0056	0.0147	0.0467	0.0232	0.0828	0.0514	0.1555	-0.0004	0.0025	0.0017	0.0399
		7.32E-3 %	1.04 %	0.096 %	0.37 %	0.62 %	0.072 %	0.028 %	0.011 %	0.019 %	0 %	2.94 %	0.012 %	0.095 %	0.64 %	0.063 %	0 %	0.062 %	0.012 %				0.0103268	0.0008868	0.0036268	0.0061268	0.0006468	0.0002068	3.68e-05	0.0001168	0.0294	0.00012	0.00095	0.0064	0.00063	0	0.00062	0.00012
		0.61 %	45.2 %	53.4 %	9.31 %	20.8 %	0.84 %	0.74 %	0.93 %	1.95 %	0.58 %	13.9 %	10.7 %	4.26 %	1.90 %	0.66 %	0.48 %	0.51 %	0.74 %				0.4459	0.5279	0.087	0.2019	0.0023	0.0013	0.0032	0.0134	0.1332	0.1012	0.0368	0.0132	0.0008	-0.001	-0.0007	0.0016
		0.72 %	2.74 %	2.13 %	1.61 %	1.30 %	1.35 %	0.59 %	0.79 %	0.81 %	0.78 %	0.79 %	1.65 %	0.94 %	0.99 %	0.88 %	0.90 %	0.83 %	0.71 %				0.0202	0.0141	0.0089	0.0058	0.0063	-0.0013	0.0007	0.0009	0.0001	0.0087	0.0016	0.0021	0.001	0.0012	0.0005	-0.0007
		0.26 %	31.8 %	20.7 %	12.0 %	3.66 %	1.23 %	0.26 %	0.42 %	0.99 %	0.25 %	13.8 %	3.14 %	0.99 %	3.82 %	3.41 %	0.17 %	0.19 %	0.46 %				0.3154	0.2044	0.1174	0.034	0.0097	0	0.0016	0.0073	0.1355	0.0289	0.0074	0.0357	0.0316	-0.0008	-0.0006	0.0021
		0.22 %			0.66 %	0.56 %	0.30 %	0 %	0.83 %	0.81 %	0.29 %	0 %	0.80 %	0.65 %	0.91 %	0.49 %	0.57 %	0.23 %	0 %						0.0044	0.0034	0.0008	-0.0022	0.0061	0.0059	-0.0029	0.0051	0.0036	0.0062	0.002	0.0028	-0.0006	-0.0029
		0.98 %			58.0 %	22.9 %	4.42 %	0.93 %	3.23 %	6.53 %	0.15 %			12.4 %	17.9 %	0.97 %	0.72 %	1.06 %	0.75 %						0.5702	0.2192	0.0344	-0.0005	0.0225	0.0555			0.1225	0.1775	0.0082	0.0057	0.0091	0.006
		0.069 %			1.69 %	0.48 %	0.38 %	1.49 %	0.031 %	1.05 %	0.034 %			0.27 %	0.079 %	0.14 %	0.088 %	0.025 %	0.10 %						0.01621	0.00411	0.00311	0.01421	-0.00038	0.00981			0.00236	0.00045	0.00106	0.00054	-9e-05	0.00066
		0.073 %			5.00 %	6.17 %	40.6 %	0.17 %	0.28 %	0.72 %	0.32 %			1.23 %	6.23 %	7.64 %	0.16 %	0.15 %	0.23 %						0.04927	0.06097	0.40527	0.00097	0.00207	0.00647			0.0091	0.0591	0.0732	-0.0016	-0.0017	-0.0009
		0.11 %			3.34 %	3.25 %	1.39 %	0.15 %	0.29 %	0.12 %	0.20 %			11.4 %	11.5 %	2.19 %	0.20 %	0.28 %	0.14 %						0.0323	0.0314	0.0128	0.0004	0.0018	0.0001			0.112	0.113	0.0199	0	0.0008	-0.0006
		0.19 %			0.22 %	0.28 %	0.24 %	0.16 %	0.12 %	0.11 %	1.18 %			1.16 %	1.02 %	0.99 %	0.89 %	0.75 %	0.81 %						0.0003	0.0009	0.0005	-0.0003	-0.0007	-0.0008			-0.0002	-0.0016	-0.0019	-0.0029	-0.0043	-0.0037
		0.24 %			9.82 %	8.29 %	0.99 %	0.20 %	0.24 %	0.40 %	0.22 %			0.70 %	7.91 %	0.76 %	1.04 %	0.19 %	0.33 %						0.0958	0.0805	0.0075	-0.0004	0	0.0016			0.0048	0.0769	0.0054	0.0082	-0.0003	0.0011
		0.068 %			1.45 %	1.20 %	0.091 %	0.066 %	0.22 %	0.43 %	0.054 %			0.24 %	1.09 %	0.024 %	0.055 %	0.14 %	0.86 %						0.01382	0.01132	0.00023	-2e-05	0.00152	0.00362			0.00186	0.01036	-0.0003	1e-05	0.00086	0.00806
		0.15 %			3.54 %	1.20 %	0.14 %	0.28 %	0.27 %	0.35 %	0.49 %			5.06 %	3.69 %	0.47 %	0.36 %	0.23 %	0.82 %						0.0339	0.0105	-0.0001	0.0013	0.0012	0.002			0.0457	0.032	-0.0002	-0.0013	-0.0026	0.0033
		0.019 %			2.27 %	3.38 %	0.12 %	0.048 %	0.11 %	0.16 %	0.020 %			0.30 %	2.46 %	0.098 %	0.13 %	0.054 %	0.050 %						0.02251	0.03361	0.00101	0.00029	0.00091	0.00141			0.0028	0.0244	0.00078	0.0011	0.00034	0.0003
		0.012 %			9.23 %	2.89 %	0.13 %	0.086 %	0.12 %	0.087 %	0.044 %			1.08 %	0.95 %	0.15 %	0.062 %	0.032 %	0.090 %						0.09218	0.02878	0.00118	0.00074	0.00108	0.00075			0.01036	0.00906	0.00106	0.00018	-0.00012	0.00046
		0.036 %			2.56 %	1.42 %	0.63 %	0.16 %	0.84 %	2.02 %	0.064 %			0.38 %	1.02 %	0.47 %	0.11 %	1.13 %	1.29 %						0.02524	0.01384	0.00594	0.00124	0.00804	0.01984			0.00316	0.00956	0.00406	0.00046	0.01066	0.01226
		0.36 %			1.07 %	2.28 %	1.01 %	0.55 %	0.54 %	0.42 %	0.14 %			1.40 %	1.68 %	1.44 %	0.20 %	0.26 %	0.75 %						0.0071	0.0192	0.0065	0.0019	0.0018	0.0006			0.0126	0.0154	0.013	0.0006	0.0012	0.0061
		0.038 %			1.83 %	2.55 %	6.60 %	0.16 %	0.22 %	0.35 %	0.29 %			3.81 %	7.32 %	6.00 %	0.23 %	0.17 %	0.27 %						0.01792	0.02512	0.06562	0.00122	0.00182	0.00312			0.0352	0.0703	0.0571	-0.0006	-0.0012	-0.0002
		0.028 %			6.11 %	12.4 %	0.99 %	0.031 %	0.81 %	0.15 %	0.028 %			5.84 %	2.16 %	0.55 %	0.082 %	0.47 %	0.099 %						0.06082	0.12372	0.00962	3e-05	0.00782	0.00122			0.05812	0.02132	0.00522	0.00054	0.00442	0.00071
		0.077 %			0.12 %	0.30 %	1.38 %	0.41 %	0.082 %	0.63 %	0.0026			0.42 %	0.42 %	1.49 %	0.18 %	0.27 %	0.36 %						0.00043	0.00223	0.01303	0.00333	5e-05	0.00553			0.0016	0.0016	0.0123	-0.0008	0.0001	0.001
		0.38 %			0.94 %	0.42 %	0.36 %	0.21 %	0.38 %	0.36 %	1.10 %			2.08 %	1.20 %	1.14 %	0.87 %	0.69 %	1.05 %						0.0056	0.0004	-0.0002	-0.0017	0	-0.0002			0.0098	0.001	0.0004	-0.0023	-0.0041	-0.0005
		0.40 %			4.64 %	0.69 %	0.60 %	0.39 %	0.59 %		0.24 %			0.38 %	0.66 %	0.50 %	0.56 %	0.37 %							0.0424	0.0029	0.002	-0.0001	0.0019				0.0014	0.0042	0.0026	0.0032	0.0013
		0.16 %			0.95 %	1.01 %	0.45 %	0.16 %	0.28 %	0.13 %	0.61 %			1.42 %	2.52 %	0.94 %	0.66 %	0.59 %	0.40 %						0.0079	0.0085	0.0029	0	0.0012	-0.0003			0.0081	0.0191	0.0033	0.0005	-0.0002	-0.0021
		1.22 %			19.5 %	5.96 %	1.69 %	0.75 %	0.97 %		0.52 %			42.3 %	28.8 %	1.89 %	0.62 %	0.76 %							0.1828	0.0474	0.0047	-0.0047	-0.0025				0.4178	0.2828	0.0137	0.001	0.0024
		0.13 %			0.46 %	0.51 %	0.28 %	0.17 %	0.14 %	0.30 %	0.54 %			1.83 %	2.09 %	0.71 %	0.63 %	0.56 %	0.82 %						0.0033	0.0038	0.0015	0.0004	0.0001	0.0017			0.0129	0.0155	0.0017	0.0009	0.0002	0.0028
		0.12 %			2.77 %	4.30 %	0.082 %	0.017 %	0.070 %	0.80 %	0.011 %			0.14 %	1.00 %	0.013 %	9.17E-3 %	0.063 %	0.30 %						0.0265	0.0418	-0.00038	-0.00103	-0.0005	0.0068			0.00129	0.00989	2e-05	-1.83e-05	0.00052	0.00289
		0.012 %			5.70 %	2.68 %	0.50 %	0.23 %	0.19 %	0.45 %	0 %			1.30 %	4.53 %	0.15 %	0.066 %	0.081 %	0.24 %						0.05688	0.02668	0.00488	0.00218	0.00178	0.00438			0.013	0.0453	0.0015	0.00066	0.00081	0.0024
		0.13 %			0.51 %	1.25 %	0.29 %	0.15 %	0.10 %	0.11 %	0.46 %			1.15 %	2.37 %	1.04 %	0.53 %	0.44 %	1.00 %						0.0038	0.0112	0.0016	0.0002	-0.0003	-0.0002			0.0069	0.0191	0.0058	0.0007	-0.0002	0.0054
		0.14 %			0.78 %	0.15 %	0.15 %	0.22 %	0.18 %	0.23 %	0.65 %			1.33 %	0 %	1.09 %	0.22 %	0.96 %	0.40 %						0.0064	0.0001	0.0001	0.0008	0.0004	0.0009			0.0068	-0.0065	0.0044	-0.0043	0.0031	-0.0025
		0.20 %			1.67 %	2.24 %	0.89 %	0.38 %	0.42 %	0.59 %	0.25 %			3.90 %	3.97 %	2.13 %	0.59 %	0.67 %	0.89 %						0.0147	0.0204	0.0069	0.0018	0.0022	0.0039			0.0365	0.0372	0.0188	0.0034	0.0042	0.0064
		0.74 %			1.90 %	0.81 %	1.07 %	0.89 %	0.87 %	0.76 %	1.23 %			1.84 %	0.41 %	1.40 %	1.40 %	0.44 %	1.21 %						0.0116	0.0007	0.0033	0.0015	0.0013	0.0002			0.0061	-0.0082	0.0017	0.0017	-0.0079	-0.0002
		0.36 %			7.27 %	2.62 %	4.52 %	1.12 %	0.73 %	0.87 %	0.33 %			11.5 %	13.1 %	5.68 %	1.96 %	1.94 %	1.79 %						0.0691	0.0226	0.0416	0.0076	0.0037	0.0051			0.1117	0.1277	0.0535	0.0163	0.0161	0.0146
		0.47 %			2.95 %	0.85 %	0.54 %	0.57 %	0.44 %	0.66 %	0.98 %			10.6 %	1.41 %	1.15 %	0.66 %	0.58 %	1.07 %						0.0248	0.0038	0.0007	0.001	-0.0003	0.0019			0.0962	0.0043	0.0017	-0.0032	-0.004	0.0009
		0.040 %			0.37 %	2.02 %	0.12 %	0.073 %	0.11 %		0.36 %			0.55 %	0.47 %	0.47 %	0.43 %	0.49 %							0.0033	0.0198	0.0008	0.00033	0.0007				0.0019	0.0011	0.0011	0.0007	0.0013
		0.081 %			0.13 %	3.33 %	8.12 %	0.095 %	0.17 %	0.54 %	0.22 %			0.29 %	1.18 %	0.34 %	0.11 %	0.14 %	0.17 %						0.00049	0.03249	0.08039	0.00014	0.00089	0.00459			0.0007	0.0096	0.0012	-0.0011	-0.0008	-0.0005
		0.056 %			2.77 %	2.14 %	0.16 %	0.025 %	0.070 %	0.37 %	0.071 %			0.80 %	3.48 %	0.18 %	0.079 %	0.057 %	0.17 %						0.02714	0.02084	0.00104	-0.00031	0.00014	0.00314			0.00729	0.03409	0.00109	8e-05	-0.00014	0.00099
		0.037 %			3.54 %	0.71 %	0.70 %	0.27 %	0.30 %	1.57 %	0.20 %			1.33 %	0.52 %	0.39 %	0.33 %	0.078 %	0.83 %						0.03503	0.00673	0.00663	0.00233	0.00263	0.01533			0.0113	0.0032	0.0019	0.0013	-0.00122	0.0063
		0.82 %			30.2 %	1.44 %	1.12 %	0.68 %	2.72 %	0.96 %	0.65 %			7.68 %	3.00 %	1.55 %	0.44 %	0.64 %	0.68 %						0.2938	0.0062	0.003	-0.0014	0.019	0.0014			0.0703	0.0235	0.009	-0.0021	-0.0001	0.0003
		0.060 %			0.17 %	0.069 %	0.10 %	0.076 %	0.069 %	0.059 %	0.49 %			0.81 %	0.67 %	0.52 %	0.64 %	0.56 %	0.37 %						0.0011	9e-05	0.0004	0.00016	9e-05	-1e-05			0.0032	0.0018	0.0003	0.0015	0.0007	-0.0012
		0.059 %			9.19 %	1.59 %	0.65 %	0.12 %	0.36 %	0.62 %	0.26 %			22.5 %	10.6 %	4.62 %	0.26 %	2.16 %	1.86 %						0.09131	0.01531	0.00591	0.00061	0.00301	0.00561			0.2224	0.1034	0.0436	0	0.019	0.016
		0.39 %			0.30 %	0.22 %	0.19 %	0.45 %	0.52 %	0.48 %	0.049 %			0.062 %	0.17 %	0.12 %	0.21 %	0.38 %	0.23 %						-0.0009	-0.0017	-0.002	0.0006	0.0013	0.0009			0.00013	0.00121	0.00071	0.00161	0.00331	0.00181
		2.44 %			28.5 %	19.4 %	6.00 %	1.75 %	4.73 %		0.89 %			4.71 %	24.9 %	1.71 %	0.67 %	1.12 %							0.2606	0.1696	0.0356	-0.0069	0.0229				0.0382	0.2401	0.0082	-0.0022	0.0023
		0.75 %			5.37 %	2.78 %	1.55 %	1.34 %	1.43 %	1.51 %	1.22 %			2.74 %	2.83 %	1.60 %	0.91 %	1.52 %	1.70 %						0.0462	0.0203	0.008	0.0059	0.0068	0.0076			0.0152	0.0161	0.0038	-0.0031	0.003	0.0048
		0.46 %			15.8 %	6.64 %	2.31 %	0.11 %	0.61 %		0.10 %			4.08 %	3.74 %	2.16 %	0.13 %	0.30 %							0.1534	0.0618	0.0185	-0.0035	0.0015				0.0398	0.0364	0.0206	0.0003	0.002
		0.52 %			0.23 %	0.46 %	0.078 %	0.079 %	0.13 %		0.51 %			0.064 %	0.25 %	0.15 %	0.019 %	0.12 %							-0.0029	-0.0006	-0.00442	-0.00441	-0.0039				-0.00446	-0.0026	-0.0036	-0.00491	-0.0039
		0.16 %			0.68 %	0.42 %	0.21 %	0.25 %	0.31 %	0.16 %	0.25 %			0.34 %	0.48 %	0.20 %	0.16 %	0.27 %	0.16 %						0.0052	0.0026	0.0005	0.0009	0.0015	0			0.0009	0.0023	-0.0005	-0.0009	0.0002	-0.0009
		0 %			22.6 %	5.39 %	0.21 %	0.022 %	9.80E-3 %	0.14 %	0 %			1.66 %	2.03 %	5.32 %	0 %	0.10 %	0.16 %						0.226	0.0539	0.0021	0.00022	9.8e-05	0.0014			0.0166	0.0203	0.0532	0	0.001	0.0016
		0.050 %			0.26 %	0.020 %	0.018 %	0.018 %	3.27E-3 %	0.010 %	0.010 %			0.033 %	0 %	0.021 %	0.020 %	0 %	0.028 %						0.0021	-0.0003	-0.00032	-0.00032	-0.0004673	-0.0004			0.00023	-0.0001	0.00011	0.0001	-0.0001	0.00018
		0.093 %			0.56 %	0.73 %	0.99 %	0.12 %	0.075 %	0.12 %	0.38 %			0.31 %	0.43 %	0.29 %	0.39 %	0.19 %	0.30 %						0.00467	0.00637	0.00897	0.00027	-0.00018	0.00027			-0.0007	0.0005	-0.0009	0.0001	-0.0019	-0.0008
		0.91 %			1.07 %	1.18 %	1.92 %	0.98 %	0.95 %	1.28 %	0.41 %			0.53 %	0.75 %	0.88 %	0.63 %	0.64 %	0.64 %						0.0016	0.0027	0.0101	0.0007	0.0004	0.0037			0.0012	0.0034	0.0047	0.0022	0.0023	0.0023
		0.27 %			0.95 %	5.51 %	1.61 %	0.27 %	0.16 %	0.100 %	1.45 %			3.14 %	3.72 %	1.33 %	1.40 %	1.00 %	0.91 %						0.0068	0.0524	0.0134	0	-0.0011	-0.0017			0.0169	0.0227	-0.0012	-0.0005	-0.0045	-0.0054
		0.12 %			1.37 %	4.00 %	0.56 %	0.46 %	0.20 %	0.51 %	0.19 %			2.91 %	1.34 %	0.90 %	0.47 %	0.22 %	0.54 %						0.0125	0.0388	0.0044	0.0034	0.0008	0.0039			0.0272	0.0115	0.0071	0.0028	0.0003	0.0035
		0.18 %			2.45 %	0.35 %	0.34 %	0.41 %	0.69 %	0.38 %	0.28 %			1.05 %	0.12 %	0.42 %	0.23 %	0.19 %	0.19 %						0.0227	0.0017	0.0016	0.0023	0.0051	0.002			0.0077	-0.0016	0.0014	-0.0005	-0.0009	-0.0009
		8.64E-3 %			9.47 %	4.46 %	1.06 %	0 %	0.26 %	1.08 %	0.021 %			5.78 %	13.9 %	0.38 %	0.45 %	0.21 %	0.25 %						0.0946136	0.0445136	0.0105136	-8.64e-05	0.0025136	0.0107136			0.05759	0.13879	0.00359	0.00429	0.00189	0.00229
		0.035 %			2.75 %	2.82 %	1.13 %	0.56 %	0.21 %	0.37 %	0.12 %			1.56 %	1.52 %	0.42 %	0 %	0.20 %	0.39 %						0.02715	0.02785	0.01095	0.00525	0.00175	0.00335			0.0144	0.014	0.003	-0.0012	0.0008	0.0027
		0.18 %			1.04 %	1.14 %	0.95 %	0.13 %	0.27 %	0.23 %	0.24 %			1.73 %	1.24 %	0.69 %	0.34 %	0.34 %	0.46 %						0.0086	0.0096	0.0077	-0.0005	0.0009	0.0005			0.0149	0.01	0.0045	0.001	0.001	0.0022
		0.095 %			2.95 %	4.05 %	1.54 %	0.11 %	0.12 %	0.82 %	0.14 %			0.52 %	2.23 %	0.52 %	0.084 %	0.17 %	0.19 %						0.02855	0.03955	0.01445	0.00015	0.00025	0.00725			0.0038	0.0209	0.0038	-0.00056	0.0003	0.0005
		0.15 %			9.28 %	13.4 %	0.89 %	0.47 %	0.23 %	1.99 %	0.27 %			1.01 %	7.58 %	9.45 %	0.45 %	0.43 %	1.32 %						0.0913	0.1325	0.0074	0.0032	0.0008	0.0184			0.0074	0.0731	0.0918	0.0018	0.0016	0.0105
		0.26 %			5.63 %	0.86 %	0.85 %	0.36 %	0.65 %	0.47 %	0.47 %			1.76 %	0.89 %	1.07 %	0.49 %	0.60 %	0.40 %						0.0537	0.006	0.0059	0.001	0.0039	0.0021			0.0129	0.0042	0.006	0.0002	0.0013	-0.0007
		0.38 %			0.33 %	0.33 %	0.18 %	0.41 %	0.33 %	0.39 %	0.33 %			1.11 %	0.81 %	0.30 %	0.41 %	0.46 %	0.46 %						-0.0005	-0.0005	-0.002	0.0003	-0.0005	0.0001			0.0078	0.0048	-0.0003	0.0008	0.0013	0.0013
		0.074 %			0.11 %	0.14 %	0.050 %	0.074 %	0.020 %	0.15 %	0.20 %			0.073 %	0.28 %	0.18 %	0.10 %	0.13 %	0.15 %						0.00036	0.00066	-0.00024	0	-0.00054	0.00076			-0.00127	0.0008	-0.0002	-0.001	-0.0007	-0.0005
		0.056 %			17.3 %	6.03 %	0.38 %	0.079 %	0.071 %	0.095 %	0.087 %			13.1 %	8.08 %	1.56 %	0.23 %	0.15 %	0.20 %						0.17244	0.05974	0.00324	0.00023	0.00015	0.00039			0.13013	0.07993	0.01473	0.00143	0.00063	0.00113
		0.092 %			7.74 %	7.27 %	1.38 %	0.15 %	0.39 %	0.26 %	0.22 %			2.26 %	7.10 %	1.04 %	0.35 %	0.35 %	0.16 %						0.07648	0.07178	0.01288	0.00058	0.00298	0.00168			0.0204	0.0688	0.0082	0.0013	0.0013	-0.0006
		0.039 %			0.25 %	0.11 %	0.067 %	0.072 %	0.048 %	0.067 %	0.13 %			0.29 %	0.12 %	0.14 %	0.18 %	0.12 %	0.14 %						0.00211	0.00071	0.00028	0.00033	9e-05	0.00028			0.0016	-0.0001	0.0001	0.0005	-0.0001	0.0001
		0.20 %			4.05 %	3.30 %	0.46 %	0.27 %	1.24 %	0.33 %	0.12 %			5.04 %	2.64 %	1.53 %	0.54 %	0.82 %	0.37 %						0.0385	0.031	0.0026	0.0007	0.0104	0.0013			0.0492	0.0252	0.0141	0.0042	0.007	0.0025
		1.04 %			1.37 %	2.11 %	1.03 %	1.15 %	1.79 %	1.02 %	1.58 %			4.42 %	5.16 %	3.80 %	1.72 %	2.82 %	2.36 %						0.0033	0.0107	-0.0001	0.0011	0.0075	-0.0002			0.0284	0.0358	0.0222	0.0014	0.0124	0.0078
		0.31 %			0.95 %	0.64 %	0.30 %	0.31 %	0.44 %	0.38 %	0.46 %			0.64 %	0.47 %	0.29 %	0.49 %	0.56 %	0.43 %						0.0064	0.0033	-0.0001	0	0.0013	0.0007			0.0018	0.0001	-0.0017	0.0003	0.001	-0.0003
		0.090 %			1.76 %	1.26 %	0.20 %	0.12 %	0.27 %	0.20 %	0.042 %			1.89 %	1.81 %	0.51 %	0.11 %	0.35 %	0.18 %						0.0167	0.0117	0.0011	0.0003	0.0018	0.0011			0.01848	0.01768	0.00468	0.00068	0.00308	0.00138
		0.36 %			5.28 %	8.51 %	0.43 %	0.60 %	0.62 %	0.53 %	0.070 %			0.26 %	16.1 %	0.21 %	0.092 %	0.16 %	0.15 %						0.0492	0.0815	0.0007	0.0024	0.0026	0.0017			0.0019	0.1603	0.0014	0.00022	0.0009	0.0008
		3.73E-3 %			18.8 %	9.94 %	0.92 %	0.65 %	3.32 %	0.050 %	0.054 %			8.38 %	1.25 %	0.24 %	0.34 %	0.67 %	0.034 %						0.187963	0.0993627	0.0091627	0.0064627	0.0331627	0.0004627			0.08326	0.01196	0.00186	0.00286	0.00616	-0.0002
	Severe	0.0052	0.0635	0.0472							0.0091	0.089	0.0242									Severe	0.0583	0.042							0.0799	0.0151
		0.0018	0.0084	0.0064							0.0025	0.0046	0.0032										0.0066	0.0046							0.0021	0.0007
		0.96 %			0.62 %	0.47 %	0.45 %	0.13 %	0.55 %	0.64 %	0.22 %			0.65 %	0.23 %	0.34 %	0.20 %	0.22 %	0.40 %						-0.0034	-0.0049	-0.0051	-0.0083	-0.0041	-0.0032			0.0043	0.0001	0.0012	-0.0002	0	0.0018
		0.071 %			2.10 %	5.23 %	0.61 %	0.16 %	0.19 %	0.14 %	0.17 %			2.73 %	4.31 %	0.68 %	0.33 %	0.40 %	0.49 %						0.02029	0.05159	0.00539	0.00089	0.00119	0.00069			0.0256	0.0414	0.0051	0.0016	0.0023	0.0032
	Critical	0.0008	0.0041	0.0021							0.0026	0.0062	0									Critical	0.0033	0.0013							0.0036	-0.0026
		0.0013	0.0123	0.0324							0.0015	0.0036	0.0085										0.011	0.0311							0.0021	0.007

## Sheet: Fig 4
Fig 4a	M							Fig 4c	NP
	CD4 IFNg	CD8 IFNg	CD4 IL2	CD8 IL2	CD4 TNFa	CD8 TNFa			CD4 IFNg	CD8 IFNg	CD4 IL2	CD8 IL2	CD4 TNFa	CD8 TNFa
	0	0	0.02398	0	0.00798	0			0.019	0.02	0.00775	0.00271	0.00775	0.00271
	0.016	0.074	0.011	0.012	0.00273	0.019			0	0	0.01398	0	0.0036	0.00618
	0	0.003	0.012	0	0.00789	0			0.002	0.045	0.00634	0	0.00211	0
	0.018	0.033	0.049	0.006	0.044	0.024			0.012	0	0.029	0.011	0.021	0.004
	0.019	0.029	0.014	0	0.00955	0.00661			0.014	0.027	0.0028	0.00544	0	0
	0.01778	0.018	0.02378	0	0.00671	0			0	0	0.013	0	0	0
	0	0	0.01207	0	0.00495	0.00325			0	0.029	0.00713	0	0	0.00848
	0.023	0	0	0	0.00774	0.00508			0.02678	0.046	0.01278	0	0.00739	0
	0.03	0	0	0	0.00022	0			0	0.05906	0	0.00203	0.00566	0.014
	0.01934	0.05	0.04034	0	0.021	0.012			0	0.065	0	0	0	0
	0.047	0.019	0.019	0.015	0.01112	0.01962			0.01574	0.00203	0	0.013	0.00974	0
	0.0035	0	0.00308	0	0	0			0.07	0.07	0.008	0.011	0.00359	0
	0.028	0	0	0	0.017	0			0.02134	0.04	0.01134	0	0.021	0
	0.00093	0.025	0	0	0.006	0.002			0.02	0.029	0.014	0.025	0.00712	0.00662
	0.2	0.015	0.013	0	0.00107	0.00458			0.094	0.054	0	0.00471	0	0.009
	0	0.047	0.023	0	0.093	0.047			0.00505	0.015	0.00154	0.011	0.00617	0.011
	0.004	0	0.014	0.01605	0.02223	0			0.045	0	0.01597	0	0.012	0
	0	0	0	0	0.005	0			0.042	0.032	0.005	0.032	0.00863	0.016
	0.11	0.133	0.10041	0.0321	0.075	0.081			0	0	0.033	0	0	0.074
	0.012	0.043	0.09203	0.056	0.05469	0.065			0.017	0.21	0	0.028	0	0.13
	0.126	0.075	0.15124	0.031	0.117	0.089			0.014	0	0.003	0	0	0.00193
	0.059	0	0.052	0	0.02	0			0.01007	0.061	0.005	0	0.011	0.016
	0	0	0.007	0.018	0.003	0			0.23	0.106	0.007	0.037	0.00756	0.028
	0.105	0.098	0	0	0.008	0.04			0.005	0.019	0	0	0.019	0.019
	0.03878	0.059	0.009	0.008	0.022	0			0.112	0.052	0.014	0.00105	0.01723	0
	0.096	0	0.056	0	0.013	0			0.007	0	0	0.00394	0	0.013
	0.031	0.055	0.06777	0.017	0.078	0.066			0	0	0	0	0	0
	0.01954	0	0.023	0.014	0.00438	0.014			0.13	0.045	0.02241	0.0081	0.005	0.019
	0.028	0.012	0.035	0	0.00704	0.012			0.001	0.018	0.01003	0.02	0.00569	0.029
	0.017	0	0.017	0	0.013	0			0.106	0	0.01224	0.004	0.01	0.009
	0.01	0	0.00297	0.00761	0.00297	0			0.025	0.18	0.043	0.069	0.00617	0.14
									0	0	0.007	0.005	0	0
									0.185	0.138	0	0	0	0.00497
									0	0.15	0	0	0	0
									0	0	0.011	0	0.0009	0
									0	0.013	0	0	0	0.013
									0.063	0.13	0.053	0.037	0.016	0
									0.016	0.016	0.021	0.018	0.00583	0.00456
									0.018	0.02	0.018	0	0	0
									0.025	0.00594	0.022	0	0.013	0
									0.003	0	0	0	0	0
Fig 4b
	Peptide	Lymphocytes/Single Cells/Live/CD3+/CD4T/CD107a+CD154+IFNg+IL2+TNF-a+	Lymphocytes/Single Cells/Live/CD3+/CD4T/CD107a+CD154+IFNg+IL2+TNF-a-	Lymphocytes/Single Cells/Live/CD3+/CD4T/CD107a+CD154+IFNg+IL2-TNF-a+	Lymphocytes/Single Cells/Live/CD3+/CD4T/CD107a+CD154+IFNg+IL2-TNF-a-	Lymphocytes/Single Cells/Live/CD3+/CD4T/CD107a+CD154+IFNg-IL2+TNF-a+	Lymphocytes/Single Cells/Live/CD3+/CD4T/CD107a+CD154+IFNg-IL2+TNF-a-	Lymphocytes/Single Cells/Live/CD3+/CD4T/CD107a+CD154+IFNg-IL2-TNF-a+	Lymphocytes/Single Cells/Live/CD3+/CD4T/CD107a+CD154+IFNg-IL2-TNF-a-	Lymphocytes/Single Cells/Live/CD3+/CD4T/CD107a+CD154-IFNg+IL2+TNF-a+	Lymphocytes/Single Cells/Live/CD3+/CD4T/CD107a+CD154-IFNg+IL2+TNF-a-	Lymphocytes/Single Cells/Live/CD3+/CD4T/CD107a+CD154-IFNg+IL2-TNF-a+	Lymphocytes/Single Cells/Live/CD3+/CD4T/CD107a+CD154-IFNg+IL2-TNF-a-	Lymphocytes/Single Cells/Live/CD3+/CD4T/CD107a+CD154-IFNg-IL2+TNF-a+	Lymphocytes/Single Cells/Live/CD3+/CD4T/CD107a+CD154-IFNg-IL2+TNF-a-	Lymphocytes/Single Cells/Live/CD3+/CD4T/CD107a+CD154-IFNg-IL2-TNF-a+	Lymphocytes/Single Cells/Live/CD3+/CD4T/CD107a+CD154-IFNg-IL2-TNF-a-	Lymphocytes/Single Cells/Live/CD3+/CD4T/CD107a-CD154+IFNg+IL2+TNF-a+	Lymphocytes/Single Cells/Live/CD3+/CD4T/CD107a-CD154+IFNg+IL2+TNF-a-	Lymphocytes/Single Cells/Live/CD3+/CD4T/CD107a-CD154+IFNg+IL2-TNF-a+	Lymphocytes/Single Cells/Live/CD3+/CD4T/CD107a-CD154+IFNg+IL2-TNF-a-	Lymphocytes/Single Cells/Live/CD3+/CD4T/CD107a-CD154+IFNg-IL2+TNF-a+	Lymphocytes/Single Cells/Live/CD3+/CD4T/CD107a-CD154+IFNg-IL2+TNF-a-	Lymphocytes/Single Cells/Live/CD3+/CD4T/CD107a-CD154+IFNg-IL2-TNF-a+	Lymphocytes/Single Cells/Live/CD3+/CD4T/CD107a-CD154+IFNg-IL2-TNF-a-	Lymphocytes/Single Cells/Live/CD3+/CD4T/CD107a-CD154-IFNg+IL2+TNF-a+	Lymphocytes/Single Cells/Live/CD3+/CD4T/CD107a-CD154-IFNg+IL2+TNF-a-	Lymphocytes/Single Cells/Live/CD3+/CD4T/CD107a-CD154-IFNg+IL2-TNF-a+	Lymphocytes/Single Cells/Live/CD3+/CD4T/CD107a-CD154-IFNg+IL2-TNF-a-	Lymphocytes/Single Cells/Live/CD3+/CD4T/CD107a-CD154-IFNg-IL2+TNF-a+	Lymphocytes/Single Cells/Live/CD3+/CD4T/CD107a-CD154-IFNg-IL2+TNF-a-	Lymphocytes/Single Cells/Live/CD3+/CD4T/CD107a-CD154-IFNg-IL2-TNF-a+
M Peptide
	M	0	0	0	0	0	0	0	0	0	0	0	0	0	0	0	-0.0061	0.0049	0	0	0.0049	0.00981	0.015	0.029	0.014	0	0	0	0.009	0	0.02	0
	M	0	0	0	0	0	0	0.00226	-0.00344	0	0	0	0	0	0	0	-0.00498	0	0.00902	0	-0.00237	0.00226	0.016	0	0.032	0	0	0	0.19	0	-0.01423	-0.00344
	M	0	0	0	0	0	0	0	0	0	0	0	0	0	0	0	-0.12	0	0.00222	0.00222	0	0.00887	0.00188	0.00665	0.019	0	0	0	0	0.00222	-0.001	0.00188
	M	0	0	0	0	0	0.00174	0	0.00174	0	0	0	0	0	0	0	-0.12	0.028	0.00872	0.00349	0.00698	0.03	0.033	0.012	0.027	0	0.00174	0	0.07	0	-0.00261	0.002
	M	0	0	0	0	0	0	0	0	0	0	0	0	0	0	0	-0.33	0.00429	0.00859	0.00572	0.00143	0.03	0.044	0.00859	0.044	0	0	0	-0.00814	-0.00266	0.00869	0.00834
	M	0.00568	0	0	0	0	0	0	-0.00876	0	0	0	0	0	0	0.00189	-0.15	0.025	0.00379	0.00758	0.00379	0.051	0.04662	0.019	-0.004	0.00189	0	0	0.076	0.00568	0.01062	-0.00353
	M	0	0	0	0	0	0	0	0	0	0	0	0	0	0	0	-0.005	0	0	0	0	0.00674	-0.00844	0.00674	0.016	0	0	0	0.03878	0.00225	0.00878	0.00674
	M	0	0	0.0023	0	0	0.0023	0.00459	0.02877	0	0	0	0	0	0	0	-0.44	0.00918	0	0.028	0	0.03	0.016	0.00689	0.032	0	0	0.0023	-0.01	0.0023	0.00877	-0.00682
	M	0	0	0	0	0	0	0	0	0	0	0	0	0	0	0	0.00984	0.00492	0.015	0.00246	0.00246	0.00246	0.00738	0	0.011	0	0	0	-0.00546	0	-0.00608	-0.00546
Fig 4d
	Peptide	Lymphocytes/Single Cells/Live/CD3+/CD4T/CD107a+CD154+IFNg+IL2+TNF-a+	Lymphocytes/Single Cells/Live/CD3+/CD4T/CD107a+CD154+IFNg+IL2+TNF-a-	Lymphocytes/Single Cells/Live/CD3+/CD4T/CD107a+CD154+IFNg+IL2-TNF-a+	Lymphocytes/Single Cells/Live/CD3+/CD4T/CD107a+CD154+IFNg+IL2-TNF-a-	Lymphocytes/Single Cells/Live/CD3+/CD4T/CD107a+CD154+IFNg-IL2+TNF-a+	Lymphocytes/Single Cells/Live/CD3+/CD4T/CD107a+CD154+IFNg-IL2+TNF-a-	Lymphocytes/Single Cells/Live/CD3+/CD4T/CD107a+CD154+IFNg-IL2-TNF-a+	Lymphocytes/Single Cells/Live/CD3+/CD4T/CD107a+CD154+IFNg-IL2-TNF-a-	Lymphocytes/Single Cells/Live/CD3+/CD4T/CD107a+CD154-IFNg+IL2+TNF-a+	Lymphocytes/Single Cells/Live/CD3+/CD4T/CD107a+CD154-IFNg+IL2+TNF-a-	Lymphocytes/Single Cells/Live/CD3+/CD4T/CD107a+CD154-IFNg+IL2-TNF-a+	Lymphocytes/Single Cells/Live/CD3+/CD4T/CD107a+CD154-IFNg+IL2-TNF-a-	Lymphocytes/Single Cells/Live/CD3+/CD4T/CD107a+CD154-IFNg-IL2+TNF-a+	Lymphocytes/Single Cells/Live/CD3+/CD4T/CD107a+CD154-IFNg-IL2+TNF-a-	Lymphocytes/Single Cells/Live/CD3+/CD4T/CD107a+CD154-IFNg-IL2-TNF-a+	Lymphocytes/Single Cells/Live/CD3+/CD4T/CD107a+CD154-IFNg-IL2-TNF-a-	Lymphocytes/Single Cells/Live/CD3+/CD4T/CD107a-CD154+IFNg+IL2+TNF-a+	Lymphocytes/Single Cells/Live/CD3+/CD4T/CD107a-CD154+IFNg+IL2+TNF-a-	Lymphocytes/Single Cells/Live/CD3+/CD4T/CD107a-CD154+IFNg+IL2-TNF-a+	Lymphocytes/Single Cells/Live/CD3+/CD4T/CD107a-CD154+IFNg+IL2-TNF-a-	Lymphocytes/Single Cells/Live/CD3+/CD4T/CD107a-CD154+IFNg-IL2+TNF-a+	Lymphocytes/Single Cells/Live/CD3+/CD4T/CD107a-CD154+IFNg-IL2+TNF-a-	Lymphocytes/Single Cells/Live/CD3+/CD4T/CD107a-CD154+IFNg-IL2-TNF-a+	Lymphocytes/Single Cells/Live/CD3+/CD4T/CD107a-CD154+IFNg-IL2-TNF-a-	Lymphocytes/Single Cells/Live/CD3+/CD4T/CD107a-CD154-IFNg+IL2+TNF-a+	Lymphocytes/Single Cells/Live/CD3+/CD4T/CD107a-CD154-IFNg+IL2+TNF-a-	Lymphocytes/Single Cells/Live/CD3+/CD4T/CD107a-CD154-IFNg+IL2-TNF-a+	Lymphocytes/Single Cells/Live/CD3+/CD4T/CD107a-CD154-IFNg+IL2-TNF-a-	Lymphocytes/Single Cells/Live/CD3+/CD4T/CD107a-CD154-IFNg-IL2+TNF-a+	Lymphocytes/Single Cells/Live/CD3+/CD4T/CD107a-CD154-IFNg-IL2+TNF-a-	Lymphocytes/Single Cells/Live/CD3+/CD4T/CD107a-CD154-IFNg-IL2-TNF-a+
NP Peptide
	NP	0	0	0	0	0	0	0	0	0	0	0	0	0	0	0	-0.02795	0	0.012	0	0.00405	0.00811	0	0	0.06897	0	0	0.00405	0.024	0	-0.00398	0
	NP	0	0	0	0	0	0	0	0.00151	0	0	0	0	0	0	0	-0.08	0.00452	0.00452	0.011	0.017	0.00302	0.00603	0	0.008	0	0	0	0.09	0.00151	0.00241	-0.01448
	NP	0.00209	0	0	0	0	0	0	-0.00876	0	0	0	0	0	0	0	-0.12	0.00209	0	0	0.00209	0.00209	-0.00229	0.00209	-0.034	0	0	0	0.096	0.00418	0.00398	-0.003
	NP	0	0	0	0	0	0	0	0.007	0	0	0	0	0	0.00194	0	-0.51	0.00194	0.00194	0	0.00388	0	0	0.00194	-0.037	0	0	0	0.00777	0	0.016	0.00194

## Sheet: Fig 5
Fig 5A											Fig 5B												Fig 5C
	Spike	E	M	NP	ORF3	ORF6	ORF7	ORF8	CEF			S1	S2	E	M	NP	ORF3	ORF6	ORF7	ORF8	CEF			CD4S	CD4R	CD8A	CD8B	ConA
	17.116	4.668	12.668	7.112	14.0013	8.44533	9.77867	18.0013	67.3347			0	0		0	0	0	0	0	0	55			7.5	0	0	10	462.5
	6.86667	0	1.10667	1.10667	7.54667	9.98667	2.44	0	12.88			0	5	2.5	42.5	75	2.5	0	10	2.5	282.5			0	12.5	0	0	1025
	42.6667	10.6667	18.6667	10.6667	12	9.33333	8	6.66667	252			0	0	0	0	0	75	37.5	0	0	105			0	2.5	12.5	17.5	1062.5
	22.1867	0.44	4.88	9.32	4.88	5.32	11.9867	9.32	179.987			2.5	10	10	5	27.5	0	5	47.5	35	52.5			7.5	0	2.5	0	790
	10.5833	2.78333	2.78333	3.9	1.11667	0	3.9	0	733.35			0	0	0	0	0	0	0	0	0	187.5			12.5	5	0	12.5	905
	40.6667	7.53333	6.13333	4.73333	17.5333	12.5333	9.2	5.86667	39.2			2.5	10	0	0	0	0	5	2.5	0	302.5			7.5	0	0	0	1082.5
	98.505	12.5017	12.5017	20.5567	9.16833	7.50167	10.835	22.5017	279.168			7.5	27.5		7.5	17.5	2.5	17.5	17.5	7.5	187.5			2.5	0	0	2.5	1452.5
	26.6667	5	10	10	1.66667	0	1.66667	3.33333	323.333			2.5	25	0	2.5	2.5	0	10	7.5	2.5	230			5	0	0	0	1517.5
	20.5517	8.88833	18.3317	1.11	4.44333	0.555	2.22167	4.44333	488.332			15	22.5	12.5	5	25	15	0	10	5	762.5			5	0	0	2.5	762.5
	10.0033	0	1.11167	0	1.11167	0	5.56667	3.9	2.78333			15	7.5	7.5	5	47.5	0	7.5	20	32.5	990			5	32.5	10	10	1285
	11.15	2.78333	1.11667	0	1.11667	0	2.78333	1.11667	175.017			7.5	10	0	22.5	0	5	2.5	2.5	0	370			0	0	0	0	1040
	17.7733	1.665	6.11	0	2.22167	5.555	0	0	176.665			2.5	27.5	0	0	0	0	2.5	0	0	292.5			10	0	0	10	1287.5
	28.3833	7.78333	3.9	2.78333	2.78333	1.11667	11.6833	0	16.6833			0	5	5	0	0	2.5	2.5	0	5	235			5	0	0	0	2375
												17.5	22.5	0	5	7.5	2.5	0	2.5	12.5	1095			52.5	137.5	0	75	2297.5
												5	10	2.5	0	20	7.5	2.5	2.5	2.5	382.5			10	7.5	2.5	2.5	2637.5
												0	0	0	0	7.5	0	0	0	0	425			80	0	0	0	1430
												2.5	0	2.5	0	2.5	2.5	2.5	2.5	5	537.5			0	0	0	0	2425
												10	2.5	2.5	0	2.5	0	0	0	0	1155			0	0	0	22.5	2760
												0	20	0	5	12.5	0	12.5	2.5	5	1007.5			7.5	0	15	0	2410
																								17.5	0	0	0	1947.5
																								40	0	0	0	1170
																								0	2.5	30	5	1887.5
																								2.5	20	17.5	10	2555
																								25	5	0	17.5	1277.5
																								0	0	0	0	970
																								5	0	0	0	1372.5
																								20	260	0	0	47.5
																								22.5	7.5	0	0	385
																								7.5	0	0	0	865
																								10	0	22.5	0	1117.5
																								0	0	0	0	1517.5
																								0	0	0	0	387.5
																								0	10	2.5	7.5	1682.5
																								0	0	0	0	997.5
																								0	0	0	0	520
																								0	0	0	0	1827.5
																								0	15	5	12.5	2050
																								17.5	20	0	0	2555
																								0	5	2.5	5	4980
																								42.5	0	0	0	2335
																								12.5	5	2.5	5	2232.5
																								57.5	50	0	0	4912.5
																								25	52.5	35	20	1507.5
																								0	7.5	10	17.5	2287.5
																								0	0	0	0	2222.5
																								0	62.5	35	45	1845
																								0	0	0	0	1340
																								0	0	0	0	2602.5

## Sheet: Fig 6
Fig 6A & 6B	CD4								CD8
	S1	S2	M	NP	ORF3	ORF6	ORF7	ORF8	S1	S2	M	NP	ORF3	ORF6	ORF7	ORF8
	0.156971	0.205971	0.0107711	0.0010711	0.0119711	0.0009111	0.0019711	0.0007711	0.0111	0.0174	0.0204	0.0017	0.0059	0.0012	0.00052	0.0002
	0.0221	0.1371	0.001	0.0041	0.0034	0.0031	0.001	0.0001	0.0037	0.0504	0.0016	0.0004	0.0011	0.0028	0.0011	0.0003
	0.1477	0.3407	0.0141	0.0069	0.0037	0.0015	0.0009	0.0018	0.0251	0.0613	0.0077	0.0007	-0.0006	0.0006	0	0.0003
	0.09503	0.09673	0.01913	0.00143	0.00393	0.00623	0.00253	0.00343	0.00792	0.00422	0.00822	0.00038	0.00033	0.00072	0.00142	0.00072
	0.0025	0.0194	0.0016	-0.00043	0	-0.00027	0.0008	0.0007	0.00174	0.00284	-0.00056	-0.00056	0.00134	-0.0002	-0.00056	0.00284
	0.0594	0.0462	0.0079	0.0017	0.0009	-0.00029	0.0001	0.0032	0.00505	0.00705	0.00255	0	-0.00016	-0.00018	0.00023	0.00075
	0.1038	0.0245	0.0056	0.0028	0.0057	0.0013	0.005	0.0014	0.0398	0.0053	0.005	0.0019	0.0073	0.0015	0.0037	0.0017
	0.0975	0.1225	0.0162	0.0123	0.0154	0.0019	0.0117	0.0045	0.0543	0.0408	0.0371	0.0091	0.0307	0.0015	0.0113	0.0041
	0.00361	0.02131	0.00291	-0.00022	0.00131	-9e-05	2e-05	-0.00023	0.00188	0.00198	0.00118	0.00041	0.00064	-8e-05	9e-05	0.00036
	0.00675	0.01145	0.00115	0.00065	0.00125	0.00063	0.00029	0.00052	0.02684	0.03464	0.00214	0.00104	0.00164	-0.00012	0.00024	-6e-05
	0.0133	0.0129	0.0003	-0.0004	0	-0.00077	-0.00102	-0.00059	0.0078	0.0072	0.0005	-0.0004	0.0019	-0.0021	-0.0015	-0.0012
	0.03701	0.11341	0.00691	0.00951	0.00411	0.00181	0.00161	0.00381	0.00406	0.01836	0.00186	0.00156	0.00055	0.00056	0.00024	0.00028
	0.00269	0.00389	0.00019	0.00069	-0.00019	-0.00025	0.00029	-0.00016	0.0343	0.1079	0.0053	0.0013	0.0019	-0.0024	0.015	-0.0026
	0.00121	0.00311	-0.00044	0.00013	-0.00036	-0.0004998	-0.00039	-0.00043	0.00129	0.00139	6e-05	0.00079	0.00049	7e-05	-1e-05	-1e-05
	0.0152	0.0348	-0.002	-0.0005	-0.0039	-0.00399	-0.0041062	-0.00402	-0.0002	0.0058	0.0021	-0.0004	-0.00141	-0.00134	-0.0012	-0.0014
	0.0885	0.3441	0.0055	0.0126	0.0105	-0.0027	-0.0002	-0.002	0.0062	0.0366	-0.00302	-0.0015	-0.0011	-0.0029	-0.0023	-0.00317
	0.0714	0.0556	0.0002	0.0004	0.0036	-0.0007	0.0023	-0.001	0.012	0.0016	-0.0074	-0.0091	-0.0024	-0.0079	-0.007	-0.0095
	0.0044	0.0078	-0.0009	0.002	0	-0.0001	0.0005	-0.0008	-0.0006	0.0011	0.001	0.0015	-0.0025	-0.0002	-0.0001	-0.00296
	0.0029	0.0106	0.0016	0.0001	0.0007	-0.00062	0.0012	-0.00062	-0.0005	0.0037	-0.0034	-0.0028	-0.0011	-0.0029	-0.0025	-0.00377
	0.0276	0.0747	0.0034	0.001	0.0038	-0.00012	0.0001	0.0002	-0.0006	0.0084	-0.0014	-0.0024	-0.0022	-0.0022	-0.0012	-0.0026
Fig 6C & 6D	CD4								CD8
	S1	S2	M	NP	ORF3	ORF6	ORF7	ORF8	S1	S2	M	NP	ORF3	ORF6	ORF7	ORF8
	0.03247	0.07267	0.04647	0.01247	0.04777	0.03177	0.01127	0.00307	0.0069	0.0438	0.0124	0.0076	0.017	0.0023	0.0123	0.0003
	0.0257	0.0049	0.0465	0.0019	0.0181	0.0011	0.0004	0.0079	0.00179	0.00069	0.00119	-8e-05	-0.00017	0.00033	0.00099	0.0003
	0.00325	0.01275	0.00945	0.00185	0.00165	-9e-05	0.00215	0.00015	0.0013	0.0071	0.0012	0	0.0009	-0.0005	0.0018	-0.00024
	0.01802	0.03882	0.00802	0.00122	0.01942	0.00472	0.00412	-0.00015	0.0023	0.0037	0.0035	0.0007	0.0012	0.002	0	-0.0003
	0.05098	0.04188	0.00218	-0.00081	0.01468	0.00168	0.00758	0.00038	0.0087	0.0298	0.0024	0.0004	0.0012	0.001	0.0005	0.0002
	0.0353	0.0308	-0.0032	0.0036	-0.0035	-0.00399	-0.00379	-0.0004	0.0135	0.0014	0.0005	0.0003	0.001	-0.00134	-0.0008	0.0001
	0.0158	0.0337	0.0321	0.0001	0.0159	-0.0005	-0.0019	-0.0007	0.0013	0.0067	0.001	0.0013	0.0025	0.0005	0.0002	0.0004
	-0.0067	-0.0185	0.0265	-0.0106	-0.027	-0.0258	-0.0303	-0.024	0.0029	0.0013	0.0017	0.002	0.0013	-0.00096	0.0009	-0.0005
	0.0042	0.0156	0.0001	0.0004	0.0015	-0.0003	-0.00071	0.0003	0.0001145	0.0119345	0.0005345	0.0005845	0.0006645	0.0001945	0.0001945	0.0002445
	0.0675	0.0405	0.001	0.0042	0.0002	-0.0011	0.0011	0.0015	0.0147	-0.0004	0.0009	0.0139	-0.0006	-0.0009	0.0015	0.0035
	0.0441	0.0987	0.0042	0.0582	0.0098	0.0003	0.0043	0.0008	0.0116	0.0393	-0.0007	0.0056	0.0057	-0.0001	0.0003	-0.0012
	0.0144	-0.0006	0.0071	-0.0006	-0.001	-0.0005	0.0018	-0.0009	0.0019	0.0006	0.0012	0.0003	0.0002	0.0006	0.0009	0.0006
	0.0407	0.0463	-0.0067	-0.0087	-0.0075	-0.0028	-0.0074	-0.0087	0.007	0.0011	-0.001	0.0002	-0.0009	0.0005	-0.0004	-0.0008
	0.0671	0.092	0.0007	0.0002	-0.0011	-0.001	-0.001	-0.001	0.0076	0.0249	-0.00067	-0.00093	-0.0003	0.0003	-0.00066	0.0003
	0.0558	0.0164	0.0597	0.0013	-0.001	-0.0017	0	0.0045	0.0096	0.024	0.057	0.0004	-0.0001	-0.00044	-0.0001	0.0032
Fig 6E
	S1	S2	M	NP	ORF3	ORF6	ORF7	ORF8
	56	59	19	0	0	0	0	0
	48	51	0	12	0	0	0	0
	31	29	8	10	0	0	3	0
	57	61	15	0	0	0	0	0
	35	38	0	9	13	10	17	6.3
	62	64	0	0	0	0	0	0
	52	47	0	5.6	0	0	0	0
	59	61	0	12	0	10	4	0

## Sheet: Fig 7
	Fig 7A
	Assigned ID	S1	S2	E	M	NP	ORF3	ORF6	ORF7	ORF8
	1	70	217.5	0	10	2.5	2.5	10	5	0
	2	250	705	N/A	37.5	25	N/A	N/A	N/A	N/A
	3	5	2.5	20	0	0	2.5	5	2.5	0
	4	10	5	10	5	15	5	0	0	5
	5	20	10	N/A	5	0	N/A	N/A	N/A	N/A
	6	15	640	N/A	345	207.5	N/A	N/A	N/A	N/A
	7	7.5	12.5	5	2.5	5	5	47.5	5	0
	8	0	0	0	2.5	5	0	0	0	0
	9	15	5	15	20	15	7.5	0	17.5	10
	10	2.5	7.5	37.5	2.5	10	2.5	2.5	0	2.5
	Fig 7B & 7C
		CD4								CD8
	Assigned ID	S1	S2	M	NP	ORF3	ORF6	ORF7	ORF8	S1	S2	M	NP	ORF3	ORF6	ORF7	ORF8
	1†	48.3	19.6	8.4	0	2.97	0	0	0	4.18	2.13	3.89	0.16	0.23	0	0	0
	2	0	3.95	0	0	0	0	0	0	0	0	0	0	0	0	0	0
	3	0.71	15.18	4.84	6.9	0	0	0.23	0.03	0	1.45	1.16	1.36	0	0	0	0.07
	4†	2.37	6.85	0	17.28	0	0	1.71	0.55	1.07	1.69	0	1.79	0	0	1.22	0
	5†	10.15	37.55	24.45	1.84	0	0	6.53	0	1.2	3.17	2.14	0	0	0	1.23	0
	6†	30.49	15.59	13.09	7.19	2.48	17.29	0.42	25.79	1.08	0.69	0.55	0.46	0.06	0.46	0.22	0.54
	7	Not Tested								Not Tested
	8	0.11	15.08	1.188	0.24	2.13	1.82	4.1	0	0.07	1.71	0.22	0.34	1.11	0.69	0.37	0.27
	9	0.38	0.78	1.31	0.28	1.77	0.49	0.17	1.46	0.19	0.32	0.14	0.04	0.33	0.07	0.07	0.17
	10	Not Tested								Not Tested
	Fig 7D, 7E, 7F & 7G
			No.peptide pools		% proliferating
	Seronegative control 2020		CD4	CD8	CD4	CD8
			2	1	0.475382	0.833555
			0	0	0.769954	1.10815
			1	0	0.957122	1.30812
			1	0	0.87845	0.538435
			0	0	0.237107	0.395374
			0	0	0.526806	0.461029
			0	0	1.0177	4.95588
			4	3	1.03214	4.7887
			0	0	0.108249	0.0780896
			0	0	0.108623	0.166095
			0	0	0.109341	0.270562
			0	0	0.517429	0.113084
			0	1	0.0805198	0.84286
			0	0	0.0237679	0.0806995
			0	0	0.12081	0.173466
			2	0	0.880759	0.163494
			0	0	0.384544	0.972011
			0	0	0.240359	0.28758
			0	0	0.185714	0.156135
			0	0	0.238518	0.239211
			No.peptide pools		% proliferating
	Pre-pandemic controls		CD4	CD8	CD4	CD8
			5	3	2.62641	0.993907
			2	0	1.4194	0.0722898
			0	0	0.387791	0.159951
			1	0	0.786957	0.335344
			1	0	0.543847	0.198043
			0	0	0.314936	0.215436
			2	0	1.29146	0.312686
			1	0	1.5657	0.243354
			0	0	0.182713	0.0479024
			0	1	0.692023	0.689772
			1	0	1.83298	0.541803
			0	0	0.469669	0.196007
			0	0	0.275131	0.159799
			0	0	0.175504	0.115004
			1	1	1.2633	1.03615
			No.peptide pools		% proliferating
	Exposed HCW cohort		CD4	CD8	CD4	CD8
			0	0	0.783034	0.18536
			2	2	3.37538	0.878154
			4	1	4.73061	0.786909
			3	0	1.04776	0.155622
			2	1	1.30303	0.725516
			2	2	3.08361	0.261017
			3	2	9.14606	0.627011
			5	0	13.0615	0.401305

## Sheet: Fig S1
Fig S1A				Fig S1B																						Fig S1C							Fig S1D					Fig S1E									Fig S1G
	Group	Pseudoparticle neutralisation			Days from symptoms	P1	P2	P3	P4	P5	P6	P7	P8	P9	P10	P11	P12	E	M	NP	ORF3	ORF6	ORF7	ORF8			Days from symptoms	CD4S	CD4R	CD8A	CD8B			Spike	Structural & Accessory				Days from symptoms	Spike		Fig S1F	Days from symptoms	Structural & Accessory				Age 20-29
	Asymptomatic	2.927			3	0	0	0	0	0	0	0	0	0	0	0	0	0	0	0	0	0	0	0			10	330	383	1035	125			0	0				23	40			56	50				Spike	Structural & Accessory
	Asymptomatic	1.725			18	35	102.5	50	30	65	32.5	70	67.5	37.5	35	0	0	0	75	333	0	0	0	0			18	38	408	490	35			0	0				31	45			62	50				1
	Asymptomatic	1			19	0	0	0	0	0	0	0	100	0	0	0	0	0	163	63	0	0	0	0			19	48	165	0	0			0	50				33	45			52	53				1	113
	Asymptomatic	1.869			25	0	0	0	0	0	0	0	0	0	0	0	0	0	0	0	0	0	0	0			24	505	395	48	0			0	158				34	45			54	63				501	1643
	Asymptomatic	2.87			25	0	48	250	240	415	0	0	123	0	0	0	0	0	50	108	0	0	0	0			25	50	253	615	0			0	113				32	53			16	65					1
	Asymptomatic	2.19			26	0	313	0	0	0	0	0	188	0	0	0	0	0	698	713	233	0	0	0			27	0	0	0	0			339	404				56	58			69	75				53
	Asymptomatic	2.354			27	0	65	0	0	0	0	0	0	0	0	0	0	0	0	0	0	0	0	0			27	80	95	415	88			0	203				31	65			28	75				88	385
	Asymptomatic	2.272			27	0	0	0	0	0	0	0	0	0	0	0	0	125	215	95	0	0	0	73			27	0	485	335	0			321	405				35	65			53	78					1
	Asymptomatic	2.558			28	0	0	0	0	0	0	0	0	0	0	0	0	0	0	0	0	0	0	0			28	0	83	0	0			0	203				28	73			68	80				525	408
	Asymptomatic	2.495			28	0	0	0	0	0	0	0	0	0	0	0	0	0	0	48	50	0	0	0			28	45	168	110	0			0	43				56	88			61	93					1203
	Asymptomatic	2.404			28	0	0	0	0	0	0	0	0	0	0	0	0	0	98	80	0	0	0	0			28	58	80	398	0			68	0				19	100			28	98				1	1
	Asymptomatic	3.022			28	0	0	0	0	0	0	0	73	0	0	0	0	0	50	100	0	0	0	0			28	0	73	1355	0			233	50				28	103			59	98					1
	Asymptomatic	1.205			28	0	0	0	0	0	0	0	100	0	0	0	0	0	163	63	0	0	0	0			28	38	408	490	35			0	85				28	108			53	108					145
	Asymptomatic	2.737			28	0	50	0	0	0	0	45	58	0	0	0	0	0	83	253	0	0	0	0			31	0	0	0	0			0	148				28	150			4	113				1	1
	Asymptomatic	2.269			28	0	0	0	0	0	0	0	110	0	0	40	0	0	108	285	0	0	0	0			31	50	223	103	0			0	665				28	153			62	126					150
	Asymptomatic	2.119			28	0	0	0	43	0	0	363	75	0	0	0	0	0	60	95	58	0	0	0			31	0	168	220	0			65	335				25	171			46	128					1
	Asymptomatic	0			28	35	102.5	50	30	65	32.5	70	67.5	37.5	35	0	0	0	75	333	0	0	0	0			31	0	38	218	170			65	315				30	175			31	130				1	1
	Asymptomatic	2.235			31	0	0	0	0	0	0	0	0	0	0	0	0	0	0	0	0	0	0	0			32	40	45	995	0			1076	158				32	193			15	135				233	50
	Asymptomatic	2.959			31	0	45	0	0	0	0	0	0	0	0	0	0	0	53	78	0	0	0	0			35	113	150	75	0			0	0				28	203			50	140					50
	Asymptomatic	1.655			31	0	65	0	0	0	0	0	0	0	0	0	0	0	63	253	0	0	0	0			37	0	0	0	0			0	63				31	220			61	140					665
	Asymptomatic	1.296			31	0	0	50	48	83	0	0	45	0	63	0	0	0	500	558	58	53	50	0			50	150	53	0	0			0	98				54	228			29	145				203
	Asymptomatic	0.02402			32	0	0	0	0	0	0	0	0	0	0	0	0	0	145	48	0	0	0	0			53	0	60	0	0			88	385				27	234			31	145					1
	Asymptomatic	2.27			33	0	0	0	0	0	0	0	45	0	0	0	0	0	40	160	0	0	0	0			56	0	48	313	0			288	1218				29	261			60	145					1
	Asymptomatic	2.27			35	0	65	0	0	0	0	0	0	0	0	0	0	0	195	78	63	0	0	0			56	125	113	173	0			0	78				31	288			46	148				1735
	Asymptomatic	2.802			37	0	0	0	0	0	0	0	0	0	0	0	0	0	0	0	0	0	0	0			59	55	130	113	0			0	178				22	330			28	150					1
	Asymptomatic	2.362			46	0	0	0	0	0	0	0	0	0	0	0	0	0	0	128	0	0	0	0										228	523				12	335			28	150					1
	Asymptomatic	3.152			50	0	0	0	0	0	0	0	0	0	0	0	0	0	250	415	0	0	0	0										501	1643				31	376			55	150				1	1
	Asymptomatic	0			53	0	0	0	0	0	0	0	0	0	0	0	0	0	0	78	0	0	0	0										0	128				28	481			25	158				1	1
	Asymptomatic	3.058			53	0	48	250	240	415	0	0	123	0	0	0	0	0	50	108	0	0	0	0										45	130				26	501			61	160					50
	Asymptomatic	1.61			54	0	0	0	0	0	0	0	0	0	0	0	0	0	63	0	0	0	0	0										58	0				18	525			28	178				1	178
	Mild	3.097			54	0	40	0	50	43	95	0	0	0	0	0	0	0	278	245	0	0	0	0										525	408				29	628			32	193				73	150
	Mild	2.391			56	0	0	0	0	0	0	0	0	0	58	0	0	0	0	0	0	0	0	0										103	75				53	1076			33	200				150	393
	Mild	0.8069			56	0	0	0	0	0	0	0	163	58	0	0	0	0	0	0	0	0	0	0										481	213				17	1735			28	213				1	1
	Mild	1.821			56	0	0	0	0	45	0	43	0	0	0	0	0	0	73	260	53	0	0	0										73	150				16	1791			35	223				481	213
	Mild	2.405			59	0	0	0	0	0	0	0	0	0	0	0	0	0	0	98	0	0	0	0										0	508								19	226					1403
	Mild	2.06			60	0	0	0	0	0	0	0	0	0	0	0	0	0	0	0	0	0	0	0										150	393								58	273					1
	Mild	4.513			64	0	0	0	0	0	0	0	0	0	0	0	0	0	0	0	0	0	0	0										153	335								31	315				1	1
	Mild	3.429			69	0	0	0	0	0	0	0	0	0	0	0	0	0	0	75	0	0	0	0										45	200								35	335				1	1
	Mild	2.98																																0	193								28	335				1	1
	Mild	2.044																																100	226								28	340				1	1
	Mild	2.825																																108	340								28	355					65
	Mild	2.105																																0	98								56	385					140
	Mild	2.442																																0	75								28	393
	Mild	2.601																																0	50								18	408
	Mild	3.004																																0	113								27	508
	Mild	1.657																																0	150								54	523
	Mild	3.755																																1791	958								18	653
	Mild	2.113																																0	223								50	665
	Mild	2.035																																193	723								19	675
	Mild	2.345																																628	963								32	723
	Mild	2.58																																									16	958
	Mild	2.985																																									29	963
	Mild	37418																																									27	1003
	Mild	2.261																																									56	1138
	Mild	1.763																																									24	1203
	Mild	2.6																																									23	1215
	Mild	1.456																																									31	1218
	Mild	2.538																																									10	1403
	Mild	2.602																																									26	1643
	Mild	5.237
	Mild	2.949
	Mild	1.634
	Mild	3.562
	Mild	2.495
	Mild	1.566
	Mild	3.59
	Mild	2.468
	Mild	1.546
	Mild	2.965
	Mild	2.287
	Mild	2.923
	Mild	2.083
	Mild	3.1
	Mild	1.87
	Mild	2.843
	Mild	3.01
	Mild	2.302
	Mild	2.283
	Mild	2.769
	Mild	2.251
	Mild	2.719
	Mild	2.495
	Mild	2.125
	Mild	2.919
	Mild	1.964
	Mild	2.106
	Mild	0.9058
	Mild	3.038
	Mild	2.476
	Mild	1.877
	Mild	3.784
	Mild	2.483
	Mild	3.332
	Mild	2.007
	Mild	0.7396
	Mild	2.402
	Mild	2.119
	Mild	2.84
	Mild	0
	Mild	2.645
	Mild	1.822
	Mild	2.805
	Mild	1.301
	Mild	1.987
	Mild	2.741
	Mild	0
	Mild	0
	Mild	0.8076
	Mild	0
	Mild	1.609
	Mild	2.908
	Mild	2.685
	Mild	5.124
	Mild	2.624
	Mild	2.252
	Mild	2.54
	Mild	1.286
	Mild	2.168
	Mild	2.546
	Mild	2.98
	Mild	3.028
	Mild	1.009
	Mild	2.825
	Mild	2.681
	Mild	2.667
	Mild	4.819
	Mild	2.124
	Mild	27.03
	Mild	2.37
	Mild	1.42
	Mild	2.226
	Mild	1.364
	Mild	1.285
	Mild	1.351
	Mild	2.419
	Mild	2.685
	Mild	2.238
	Mild	2.226
	Mild	1.915
	Mild	3.139
	Mild	1.919
	Mild	2.498
	Mild	2.718
	Mild	2.222
	Mild	2.829
	Mild	2.326
	Mild	3.551
	Mild	3.366
	Mild	2.88
	Mild	1.642
	Mild	2.374
	Mild	25.79
	Mild	2.01
	Mild	2.421
	Mild	0
	Mild	2.488
	Mild	1.63
	Mild	2.431
	Mild	3.094
	Mild	3.452
	Mild	4.688
	Mild	2.648
	Mild	2.42
	Mild	2.954
	Mild	4.77
	Mild	3.879
	Mild	3.902
	Mild	4.484
	Mild	1.845
	Mild	1.352
	Mild	2.437
	Mild	2.023
	Mild	1.688
	Mild	1.95
	Mild	0
	Mild	1.573
	Healthy control	1.196
	Healthy control	1.259
	Healthy control	1.296
	Healthy control	0.562
	Healthy control	0.7248
	Healthy control	1.363
	Healthy control	1.438
	Healthy control	1.352
	Healthy control	1.2
	Healthy control	1.418
	Healthy control	1.268
	Healthy control	1.014
	Healthy control	1.005
	Healthy control	1.514
[truncated: 18 more columns]

## Sheet: Fig S2
Fig S2D & S2E	CD4					CD8
	DMSO	PHA	Core protein	NS3	FEC-T	DMSO	PHA	Core protein	NS3	FEC-T
	0.043 %	27.2 %	0.17 %	0.54 %	0.11 %	0.13 %	41.6 %	0.30 %	0.24 %	33.6 %
	0.12 %	35.7 %	0.088 %	0.71 %	0.13 %	0.031 %	30.2 %	0.020 %	0.012 %	44.7 %
	0.095 %	28.7 %	0.053 %	0.037 %	0.12 %	0.11 %	12.5 %	0.096 %	0.046 %	7.48 %
	0.098 %	24.6 %	0.057 %	0.090 %	0.66 %	0.20 %	19.9 %	0.16 %	0.14 %	22.7 %
	0.092 %	21.3 %	0.036 %	0.096 %	1.79 %	0.10 %	15.4 %	0.036 %	0.092 %	39.0 %
	0.46 %	33.7 %	0.081 %	0.12 %	0.56 %	0.22 %	24.9 %	0.11 %	0.13 %	20.8 %
	0.56 %	51.9 %				0.22 %	39.7 %
	3.28 %	56.3 %				0.18 %	32.6 %
	0.16 %	33.7 %				6.55E-3 %	14.8 %
	0.60 %	42.5 %	0.46 %	0.62 %	0.70 %	0.44 %	46.1 %	0.31 %	0.33 %	30.8 %
	0.33 %	40.2 %	0.53 %	0.54 %	0.61 %	0.36 %	50.1 %	0.35 %	0.30 %	15.3 %
	0.36 %	53.0 %	0.27 %	0.24 %	1.29 %	0.13 %	48.5 %	0.12 %	0.079 %	6.21 %
	0.99 %	29.9 %	0.19 %	0.32 %	0.63 %	0.20 %	38.9 %	0.094 %	0.16 %	6.11 %
	0.23 %	23.9 %	0.43 %	0.59 %	1.85 %	0.15 %	18.5 %	0.25 %	0.34 %	9.64 %
	0.31 %	37.4 %	0.31 %	0.14 %	0.75 %	0.14 %	48.3 %	0.17 %	0.087 %	3.23 %

## Sheet: Fig S3
	Fig S3A
		S1_CD4	S1_CD8	S2_CD4	S2_CD8	M_CD4	M_CD8	NP_CD4	NP_CD8	ORF3_CD4	ORF3_CD8	ORF6_CD4	ORF6_CD8	ORF7_CD4	ORF7_CD8	ORF8_CD4	ORF8_CD8
	Asymptomatic						0.41		0.37		0.31		0		0.29		0
						3.88	0.02	6.83	1.01	7.75	0.36		0.05	0.11	0.16
						0.21	0.12	0.81		0.09
						0.3				0.05		0.05		0.07		0.02
						9.7	7.79	5.9	0	11.77	0.65	0.14		0.66	0.1
						0.06	0.12	0.08			0.18			0.22	0.19
						5.85	0.08	12.55	0.75	8.41	0.58	0.48		0		3.5
						1.05	0.28	23.47	0.96	0.17		0.25		0.67	0.19	0.08
						7.49	0.14	10.87	0.5	0.73				0.24	0.15	2.14
						23.76	0.93	11.16	0.51	15.16	1.07		0.18	0.65	0.09
						0	0.03	0.15	0.12	0.2	0.12			0.01		0
										0.75	0.14
						10.2	3.27	1.08	2.55	0.4	0.2	0.64	0.63	0.45	0.27	16.1	3.22
						6.12	2.18	16.76	11.08	3.92	0.94	1.01	0.02
						1.21	0.04	0.5	0.25	0.2				0.12		0.09
						3.82	4.61	0.82	1	0.63	0.37	0.25	0	0.29		0.43	0.55
						4.35	1.63	3.41	4.79	0.11	0.41	0.84	0.6	0.1	0.36	0.74	0.38
						1.96	11.46	2.43	2.03	1.81	7.24	0.01		1.87	8.02
						51.22	3.04	6.82	0.7	1.92	1.75	3.92	0.03	5.62	0.16
						3.47	3.99	3.38	3.85		2.52		0.99	1.02	2.58
		2.19	3.84	2.28	1	0.19	0.34	0.48	0.41	0.07	0.12	0	0.04		0.02	0.04	0
						1.43	2.95	0.5	3.19					0
		0.49	1	0.52	15.09	0.66	0.57	0.32	0.45	0.28		0.29		0.17		0.61	0.07
	Mild					57.02	12.25	21.92	17.75	3.44	0.82		0.57	2.25	0.91	5.55	0.6
						1.62	0.24	0.41	0.05	0.31	0.11	1.42	0.05			0.98	0.07
						4.93	0.91	6.1	5.91	40.53	7.32	0.1		0.21		0.65
		6.27	2.01	7.99	1.19	7.5	3.75	1.8	12.31	2.07	1.82	0.92		0.33	0.06	0.48	0.43
						3.23	11.2	3.14	11.3	1.28	1.99	0.04	0	0.18	0.08	0.01
		32.38	3.56	39.68	15.87	7.43	12.67	26.18	1.45	4.31	1.91			0.54	0.18	1.45	0.31
						0.03		0.09		0.05
						9.58	0.48	8.05	7.69	0.75	0.54		0.82	0		0.16	0.11
						1.38	0.19	1.13	1.04	0.02			0	0.15	0.09	0.36	0.81
		13.55	3.65	17.35	9.82	2.82	0.66	1.12	0.64		0	0.4		0.33	0.02	0.35
		11.1	4.22	3.31	1.45	3.86	1.05	3.05	1.48	0.14	0.1	0.02		0.06	0.12	0.02	0.19
						3.39	4.57	1.05	3.2			0.13		0.12		0.2	0.33
						2.25	0.28	3.36	2.44	0.1	0.08	0.03	0.11	0.09	0.03	0.14	0.03
		13.58	4.09	23.88	1.87	5.27	0.61	3.27	1.13	2.99	2.77	0.3	0.1	1.08	0.05	3.05	0.44
						9.22	1.04	2.88	0.91	0.12	0.11	0.07	0.02	0.11		0.08	0.05
						2.52	0.32	1.38	0.96	0.59	0.41	0.12	0.05	0.8	1.07	1.98	1.23
						0.71	1.26	1.92	1.54	0.65	1.3	0.19	0.06	0.18	0.12	0.06	0.61
						1.79	3.52	2.51	7.03	6.56	5.71	0.12		0.18		0.31
		0.83	0.33	2.65	0.89
						6.08	5.81	12.37	2.13	0.96	0.52	0	0.05	0.78	0.44	0.12	0.07
						0.04	0.16	0.22	0.16	1.3	1.23	0.33		0.01	0.01	0.55	0.1
						0.56	0.98	0.04	0.1		0.04			0
						4.24	0.14	0.29	0.42	0.2	0.26		0.32	0.19	0.13
						0.79	0.81	0.85	1.91	0.29	0.33	0	0.05	0.12
						18.28	41.78	4.74	28.28	0.47	1.37		0.1		0.24
						0.33	1.29	0.38	1.55	0.15	0.17	0.04	0.09	0.01	0.02	0.17	0.28
						2.65	0.13	4.18	0.99		0				0.05	0.68	0.29
						5.69	1.3	2.67	4.53	0.49	0.15	0.22	0.07	0.18	0.08	0.44	0.24
		3.26	1.39	4.48	4.25
		5.82	1.22	1.61	0.41	1.4	0.87	0.35	0.28	0.03	0.18	0.44	0.37	0.14	0.51		0.08
		2.47	0.94	0.43	1.2	0.27	0.42	0.23	0.27	0.13			0.1	0.18	0.03	0.33	0.33
						0.38	0.69	1.12	1.91	0.16	0.58	0.02	0.07				0.54
						0.64	0.68	0.01		0.01	0.44	0.08		0.04	0.31	0.09
						1.47	3.65	2.04	3.72	0.69	1.88	0.18	0.34	0.22	0.42	0.39	0.64
						1.16	0.61	0.07		0.33	0.17	0.15	0.17	0.13		0.02
		0.33	0.11	0.29	0.13	0.41	0.36		0.66		0.03				0.03
						6.91	11.17	2.26	12.77	4.16	5.35	0.76	1.63	0.37	1.61	0.51	1.46
						2.48	9.62	0.38	0.43	0.07	0.17	0.1				0.19	0.09
						0.33	0.19	1.98	0.11	0.08	0.11	0.03	0.07	0.07	0.13
						0.05	0.07	3.25	0.96	8.04	0.12	0.01		0.09		0.46
						2.71	0.73	2.08	3.41	0.1	0.11		0.01	0.01		0.31	0.1
						3.5	1.13	0.67	0.32	0.66	0.19	0.23	0.13	0.26		1.53	0.63
						29.38	7.03	0.62	2.35	0.3	0.9			1.9		0.14	0.03
						0.11	0.32	0.01	0.18	0.04	0.03	0.02	0.15	0.01	0.07
						9.13	22.24	1.53	10.34	0.59	4.36	0.06	0	0.3	1.9	0.56	1.6
							0.01		0.12		0.07	0.06	0.16	0.13	0.33	0.09	0.18
						26.06	3.82	16.96	24.01	3.56	0.82			2.29	0.23
						4.62	1.52	2.03	1.61	0.8	0.38	0.59		0.68	0.3	0.76	0.48
		14.06	15.78	13.66	5.32	2.39	1.02	2.95	0.25	0.34		0.28		0.52	0.14	0.11
		4.21	1.88	4.98	7.53	4.86	1.63	3.37	1.46	0.35	0.3	3.36	1.39	2.61	0.21	1.42	0.11
						15.34	3.98	6.18	3.64	1.85	2.06		0.03	0.15	0.2
						0.52	0.09	0.26	0.23	0.05		0.09		0.15	0.02	0
						22.6	1.66	5.39	2.03	0.21	5.32	0.02	0	0.01	0.1	0.14	0.16
						0.21	0.02				0.01		0.01				0.02
		13.07	2.72	19.77	1.91	3.75	1.76	3.01	1.2	0.5	1.52			0.29	0.12	0.54	0.27
						0.47		0.64	0.05	0.9		0.03	0.01			0.03
						0.16	0.12	0.27	0.34	1.01	0.47	0.07	0.22	0.04	0.23	0.37	0.23
						0.68	1.69	5.24	2.27	1.34		0
						1.25	2.72	3.88	1.15	0.44	0.71	0.34	0.28	0.08	0.03	0.39	0.35
						2.27	0.77	0.17		0.16	0.14	0.23		0.51		0.2
						9.46	5.76	4.45	13.88	1.05	0.36		0.43	0.25	0.19	1.07	0.23
						2.72	1.44	2.79	1.4	1.1	0.3	0.53		0.18	0.08	0.34	0.27
						0.86	1.49	0.96	1	0.77	0.45		0.1	0.09	0.1	0.05	0.22
						2.86	0.38	3.96	2.09	1.45	0.38	0.02		0.03	0.03	0.73	0.05
						9.13	0.74	13.25	7.31	0.74	9.18	0.32	0.18	0.08	0.16	1.84	1.05
		10.27	2.32	29.47	8.28	34.67	5.14	5.16	15.55	2.1		0.56	0.25	1.47	0.17	4.67	3.99
						5.37	1.29	0.6	0.42	0.59	0.6	0.1	0.02	0.39	0.13	0.21
		1.03	2.94	0.09	0.01	0.36	0.1	0.61	0.64	0.06	0.06	0.02	0	0	0.06	0.01	0.01
							0.78		0.48			0.03	0.08		0.13	0.01	0.13
						0.04		0.07	0.08			0				0.08
						17.24	13.01	5.97	7.99	0.32	1.47	0.02	0.14	0.02	0.06	0.04	0.11
						7.65	2.04	7.18	6.88	1.29	0.82	0.06	0.13	0.3	0.13	0.17
						0.21	0.16	0.07		0.03	0.01	0.03	0.05	0.01		0.03	0.01
						3.85	4.92	3.1	2.52	0.26	1.41	0.07	0.42	1.04	0.7	0.13	0.25
						0.33	2.84	1.07	3.58		2.22	0.11	0.14	0.75	1.24		0.78
						0.64	0.18	0.33	0.01			0	0.03	0.13	0.1	0.07
						1.67	1.85	1.17	1.77	0.11	0.47	0.03	0.07	0.18	0.31	0.11	0.14
		44.59	13.32	52.79	10.12	8.7	3.68	20.19	1.32	0.23	0.08	0.13		0.32		1.34	0.16
		2.02	0.01	1.41	0.87	0.89	0.16	0.58	0.21	0.63	0.1		0.12	0.07	0.05	0.09
		31.54	13.55	20.44	2.89	11.74	0.74	3.4	3.57	0.97	3.16	0		0.16		0.73	0.21
					0.51	0.44	0.36	0.34	0.62	0.08	0.2		0.28	0.61		0.59
						4.92	0.19	8.15	16.03	0.07	0.14	0.24	0.02	0.26	0.09	0.17	0.08
		0		0		18.8	8.33	9.94	1.2	0.92	0.19	0.65	0.29	3.32	0.62	0.05
	Severe / Criticial	5.83	7.99	4.2	1.51
		0.66	0.21	0.46	0.07
							0.43		0.01		0.12				0		0.18
						2.03	2.56	5.16	4.14	0.54	0.51	0.09	0.16	0.12	0.23	0.07	0.32
		0.33	0.36	0.13
		1.1	0.21	3.11	0.7
	Fig S3B & S3C
		CD4						CD8
		M	NP	ORF3	ORF6	ORF7	ORF8	M	NP	ORF3	ORF6	ORF7	ORF8
	Asymptomatic							0.0041	0.0037	0.0031	0	0.0029
		0.0388	0.0683	0.0775		0.0011		0.0002	0.0101	0.0036	0.0005	0.0016
		0.0021	0.0081	0.0009				0.0012
		0.003		0.0005	0.0005	0.0007	0.0002
		0.097	0.059	0.1177	0.0014	0.0066		0.0779	0	0.0065		0.001
		0.0006	0.0008			0.0022		0.0012		0.0018		0.0019
		0.0585	0.1255	0.0841	0.0048	0	0.035	0.0008	0.0075	0.0058
		0.0105	0.2347	0.0017	0.0025	0.0067	0.0008	0.0028	0.0096			0.0019
		0.0749	0.1087	0.0073		0.0024	0.0214	0.0014	0.005			0.0015
		0.2376	0.1116	0.1516		0.0065		0.0093	0.0051	0.0107	0.0018	0.0009
		0	0.00146	0.00196		5e-05	2e-05	0.00029	0.00118	0.00118
				0.0075						0.0014
		0.102	0.0108	0.004	0.0064	0.0045	0.161	0.03274	0.02554	0.00204	0.00634	0.00274	0.03224
		0.0612	0.1676	0.0392	0.0101			0.0218	0.1108	0.0094	0.0002
		0.01214	0.00504	0.00204		0.00124	0.00094	0.0004	0.0025
		0.0382	0.0082	0.0063	0.0025	0.0029	0.0043	0.0461	0.01	0.0037	0		0.0055
		0.0435	0.0341	0.0011	0.0084	0.001	0.0074	0.0163	0.0479	0.0041	0.006	0.0036	0.0038
		0.0196	0.0243	0.0181	0.0001	0.0187		0.1146	0.0203	0.0724		0.0802
		0.5122	0.0682	0.0192	0.0392	0.0562		0.0304	0.007	0.0175	0.0003	0.0016
		0.0347	0.0338			0.0102		0.0399	0.0385	0.0252	0.0099	0.0258
		0.00187	0.00477	0.00067	4e-05		0.00037	0.00335	0.00405	0.00115	0.00036	0.00022	3e-05
		0.0143	0.005			0		0.0295	0.0319
		0.0066	0.0032	0.0028	0.0029	0.0017	0.0061	0.0057	0.0045				0.0007
	Mild	0.5702	0.2192	0.0344		0.0225	0.0555	0.1225	0.1775	0.0082	0.0057	0.0091	0.006
		0.01621	0.00411	0.00311	0.01421		0.00981	0.00236	0.00045	0.00106	0.00054		0.00066
		0.04927	0.06097	0.40527	0.00097	0.00207	0.00647	0.0091	0.0591	0.0732
		0.075	0.018	0.0207	0.0092	0.0033	0.0048	0.0375	0.1231	0.0182		0.0006	0.0043
		0.0323	0.0314	0.0128	0.0004	0.0018	0.0001	0.112	0.113	0.0199	0	0.0008
		0.0743	0.2618	0.0431		0.0054	0.0145	0.1267	0.0145	0.0191		0.0018	0.0031
		0.0003	0.0009	0.0005
		0.0958	0.0805	0.0075		0	0.0016	0.0048	0.0769	0.0054	0.0082		0.0011
		0.01382	0.01132	0.00023		0.00152	0.00362	0.00186	0.01036		1e-05	0.00086	0.00806
		0.0282	0.0112		0.004	0.0033	0.0035	0.0066	0.0064	0		0.0002
		0.0386	0.0305	0.0014	0.0002	0.0006	0.0002	0.0105	0.0148	0.001		0.0012	0.0019
		0.0339	0.0105		0.0013	0.0012	0.002	0.0457	0.032				0.0033
		0.02251	0.03361	0.00101	0.00029	0.00091	0.00141	0.0028	0.0244	0.00078	0.0011	0.00034	0.0003
		0.0527	0.0327	0.0299	0.003	0.0108	0.0305	0.0061	0.0113	0.0277	0.001	0.0005	0.0044
		0.09218	0.02878	0.00118	0.00074	0.00108	0.00075	0.01036	0.00906	0.00106	0.00018		0.00046
		0.02524	0.01384	0.00594	0.00124	0.00804	0.01984	0.00316	0.00956	0.00406	0.00046	0.01066	0.01226
		0.0071	0.0192	0.0065	0.0019	0.0018	0.0006	0.0126	0.0154	0.013	0.0006	0.0012	0.0061
		0.01792	0.02512	0.06562	0.00122	0.00182	0.00312	0.0352	0.0703	0.0571
		0.06082	0.12372	0.00962	3e-05	0.00782	0.00122	0.05812	0.02132	0.00522	0.00054	0.00442	0.00071
		0.00043	0.00223	0.01303	0.00333	5e-05	0.00553	0.0016	0.0016	0.0123		0.0001	0.001
		0.0056	0.0004			0		0.0098	0.001	0.0004
		0.0424	0.0029	0.002		0.0019		0.0014	0.0042	0.0026	0.0032	0.0013
		0.0079	0.0085	0.0029	0	0.0012		0.0081	0.0191	0.0033	0.0005
		0.1828	0.0474	0.0047				0.4178	0.2828	0.0137	0.001	0.0024
		0.0033	0.0038	0.0015	0.0004	0.0001	0.0017	0.0129	0.0155	0.0017	0.0009	0.0002	0.0028
		0.0265	0.0418				0.0068	0.00129	0.00989	2e-05		0.00052	0.00289
		0.05688	0.02668	0.00488	0.00218	0.00178	0.00438	0.013	0.0453	0.0015	0.00066	0.00081	0.0024
		0.014	0.0035	0.0003	0.0044	0.0014		0.0087	0.0028	0.0018	0.0037	0.0051	0.0008
		0.0027	0.0023	0.0013		0.0018	0.0033	0.0042	0.0027		0.001	0.0003	0.0033
		0.0038	0.0112	0.0016	0.0002			0.0069	0.0191	0.0058	0.0007		0.0054
		0.0064	0.0001	0.0001	0.0008	0.0004	0.0009	0.0068		0.0044		0.0031
		0.0147	0.0204	0.0069	0.0018	0.0022	0.0039	0.0365	0.0372	0.0188	0.0034	0.0042	0.0064
		0.0116	0.0007	0.0033	0.0015	0.0013	0.0002	0.0061		0.0017	0.0017
		0.00409						0.00357	0.00657	0.00028		0.00027
		0.0691	0.0226	0.0416	0.0076	0.0037	0.0051	0.1117	0.1277	0.0535	0.0163	0.0161	0.0146
		0.0248	0.0038	0.0007	0.001		0.0019	0.0962	0.0043	0.0017			0.0009
		0.0033	0.0198	0.0008	0.00033	0.0007		0.0019	0.0011	0.0011	0.0007	0.0013
		0.00049	0.03249	0.08039	0.00014	0.00089	0.00459	0.0007	0.0096	0.0012
		0.02714	0.02084	0.00104		0.00014	0.00314	0.00729	0.03409	0.00109	8e-05		0.00099
		0.03503	0.00673	0.00663	0.00233	0.00263	0.01533	0.0113	0.0032	0.0019	0.0013		0.0063
		0.2938	0.0062	0.003		0.019	0.0014	0.0703	0.0235	0.009			0.0003
		0.0011	9e-05	0.0004	0.00016	9e-05		0.0032	0.0018	0.0003	0.0015	0.0007
		0.09131	0.01531	0.00591	0.00061	0.00301	0.00561	0.2224	0.1034	0.0436	0	0.019	0.016
					0.0006	0.0013	0.0009	0.00013	0.00121	0.00071	0.00161	0.00331	0.00181
		0.2606	0.1696	0.0356		0.0229		0.0382	0.2401	0.0082		0.0023
		0.0462	0.0203	0.008	0.0059	0.0068	0.0076	0.0152	0.0161	0.0038		0.003	0.0048
		0.0239	0.0295	0.0034	0.0028	0.0052	0.0011	0.0102	0.0025			0.0014
		0.0486	0.0337	0.0035	0.0336	0.0261	0.0142	0.0163	0.0146	0.003	0.0139	0.0021	0.0011
		0.1534	0.0618	0.0185		0.0015		0.0398	0.0364	0.0206	0.0003	0.002
		0.0052	0.0026	0.0005	0.0009	0.0015	0	0.0009	0.0023			0.0002
		0.226	0.0539	0.0021	0.00022	9.8e-05	0.0014	0.0166	0.0203	0.0532	0	0.001	0.0016
		0.0021						0.00023		0.00011	0.0001		0.00018
		0.0375	0.0301	0.005		0.0029	0.0054	0.0176	0.012	0.0152		0.0012	0.0027
		0.00467	0.00637	0.00897	0.00027		0.00027		0.0005		0.0001
		0.0016	0.0027	0.0101	0.0007	0.0004	0.0037	0.0012	0.0034	0.0047	0.0022	0.0023	0.0023
		0.0068	0.0524	0.0134	0			0.0169	0.0227
		0.0125	0.0388	0.0044	0.0034	0.0008	0.0039	0.0272	0.0115	0.0071	0.0028	0.0003	0.0035
		0.0227	0.0017	0.0016	0.0023	0.0051	0.002	0.0077		0.0014
		0.0946136	0.0445136	0.0105136		0.0025136	0.0107136	0.05759	0.13879	0.00359	0.00429	0.00189	0.00229
		0.02715	0.02785	0.01095	0.00525	0.00175	0.00335	0.0144	0.014	0.003		0.0008	0.0027
		0.0086	0.0096	0.0077		0.0009	0.0005	0.0149	0.01	0.0045	0.001	0.001	0.0022
		0.02855	0.03955	0.01445	0.00015	0.00025	0.00725	0.0038	0.0209	0.0038		0.0003	0.0005
		0.0913	0.1325	0.0074	0.0032	0.0008	0.0184	0.0074	0.0731	0.0918	0.0018	0.0016	0.0105
		0.3467	0.0516	0.021	0.0056	0.0147	0.0467	0.0514	0.1555		0.0025	0.0017	0.0399
		0.0537	0.006	0.0059	0.001	0.0039	0.0021	0.0129	0.0042	0.006	0.0002	0.0013
		0.0036268	0.0061268	0.0006468	0.0002068	3.68e-05	0.0001168	0.00095	0.0064	0.00063	0	0.00062	0.00012
					0.0003		0.0001	0.0078	0.0048		0.0008	0.0013	0.0013
		0.00036	0.00066		0		0.00076		0.0008
		0.17244	0.05974	0.00324	0.00023	0.00015	0.00039	0.13013	0.07993	0.01473	0.00143	0.00063	0.00113
		0.07648	0.07178	0.01288	0.00058	0.00298	0.00168	0.0204	0.0688	0.0082	0.0013	0.0013
		0.00211	0.00071	0.00028	0.00033	9e-05	0.00028	0.0016		0.0001	0.0005		0.0001
		0.0385	0.031	0.0026	0.0007	0.0104	0.0013	0.0492	0.0252	0.0141	0.0042	0.007	0.0025
		0.0033	0.0107		0.0011	0.0075		0.0284	0.0358	0.0222	0.0014	0.0124	0.0078
		0.0064	0.0033		0	0.0013	0.0007	0.0018	0.0001		0.0003	0.001
		0.0167	0.0117	0.0011	0.0003	0.0018	0.0011	0.01848	0.01768	0.00468	0.00068	0.00308	0.00138
		0.087	0.2019	0.0023	0.0013	0.0032	0.0134	0.0368	0.0132	0.0008			0.0016
		0.0089	0.0058	0.0063		0.0007	0.0009	0.0016	0.0021	0.001	0.0012	0.0005
		0.1174	0.034	0.0097	0	0.0016	0.0073	0.0074	0.0357	0.0316			0.0021
		0.0044	0.0034	0.0008		0.0061	0.0059	0.0036	0.0062	0.002	0.0028
		0.0492	0.0815	0.0007	0.0024	0.0026	0.0017	0.0019	0.1603	0.0014	0.00022	0.0009	0.0008
		0.187963	0.0993627	0.0091627	0.0064627	0.0331627	0.0004627	0.08326	0.01196	0.00186	0.00286	0.00616

[truncated: 4 more sheets: Fig S5, Fig S6, Fig S7, Fig S8]
